# Supplementary material for: DNA damage response defects induced by the formation of TDP-43 and mutant FUS cytoplasmic inclusions and their pharmacological rescue
Source: Cell Death Differ. 2025 May 29;32(12):2309–22. doi: 10.1038/s41418-025-01530-7 (PMC12669588; doi:10.1038/s41418-025-01530-7)
Supplement: Supplementary file 5 — Source data [file 41418_2025_1530_MOESM5_ESM.xlsx]

## Sheet: 1B
															SUPER PLOT AVERAGES
	EV		TDP-43				FUS		FUS-P525L						EV		TDP-43				FUS		FUS-P525L
CI NCS	- -	- +	- -	- +	+ -	+ +	- -	- +	- -	- +	+ -	+ +		CI NCS	- -	- +	- -	- +	+ -	+ +	- -	- +	- -	- +	+ -	+ +
	0.517093	1.21214	1.27795	0.868454	2.12887	5.86443	1.28414	1.37049	1.30622	3.78564					0.7139	1.283	0.7765	1.329	4.147	5.35	1.291	1.666	1.427	2.266	3.506	4.161
	0.463726		0.532246	0.541474	3.46716	1.65799	1.49697	1.37335	0.741398	2.80217	3.52476	3.28859			0.9269	1.32	0.878	1.566	3.044	5.758	1.127	1.755	0.9706	2.061	2.234	4.662
	0.677439	1.51354	0.444575	0.732028	7.20849	5.26526	1.94393	2.83277	1.1869		4.49483	2.82522			0.9086	1.587	0.8453	1.907	1.257	5.881	0.8167	1.196	0.9053	1.119	3.294	3.244
	0.883879	2.29221	0.585857	1.10397	2.01041	4.52738	1.08543	1.2882	0.849409	2.99221	0.949928	9.13802
	0.397883	2.08123	0.632106	1.00958	6.36606	6.87948	2.48099	2.15601	1.28692	2.47707	2.68065	8.62127
	0.626422	1.36943	0.859932	0.896012	4.28591	8.90491	0.976917	1.40541	0.79376	4.40162	2.54679	4.54734
	0.568709	1.27392	0.598554	1.08935	3.04681	8.66087	0.973591	1.73101	0.776328	3.22241	3.07986	4.82756
	1.68	1.4209	0.422929	1.13371	3.79244	8.62062		3.07332		1.83747	2.8099	4.42633
	0.587978		0.925532	0.984296	2.92095	2.61639	1.25562	1.60209	1.14883	4.77973	2.85505	1.41988
	0.635125	1.10669	0.663021	1.16809		2.42968	2.1417	1.5835	1.60952	3.54751	3.67581	2.12617
	0.949848	1.13918	0.395137	2.00542	0.621702	2.25979	2.14105	1.90981	2.78445	1.35273	7.14237	2.99968
	0.65158	1.38004	0.790692	1.33787	1.0218	8.1849		1.5045	1.73028			2.9946
	0.774543	1.25797	0.442292	0.699694	6.29079	8.55164		1.51183	1.57106		3.38049	4.62212
	0.574441	1.31538	0.758532	0.792034		2.91963	0.919088	2.07695	1.94846	1.46606	4.33747	3.23876
	0.476249	0.856647	1.34268	1.25544	5.52872	1.78894	1.15342	1.35665	0.832317		10.0896	2.97938
	0.603184	0.758699	1.10372	0.804234		2.35461	1.20364	1.26364	1.51624	1.99887	2.5288	6.85534
	0.477957	1.29864	0.849427	2.39572		2.43921	1.21393	1.9243	0.836062	1.99984	2.21344	6.92979
	0.62499	0.737187	0.852626	1.28907		1.32219		2.71721		1.64214	7.31653	3.19651
	0.536876	0.816932	0.466367	1.50585	6.33114	9.0847	1.63481	1.03273	1.18021	4.07477	2.66607	4.63727
	0.809322	1.03697	0.786054	1.60595	7.11555	7.92927	1.24417	1.12534	1.52357	3.3302	4.76417
	0.439902		0.701918	1.09567	4.08507	9.04747	1.15924			1.07804	2.84311
	0.528122	0.931437	1.17193	2.01552	4.2772	5.05302	1.18337	1.07343	1.05324	1.61019	3.56037
	0.437736	0.929751	1.78496	1.90408		4.07449	1.11257	0.914463	1.43189	1.76423		3.42241
	0.68633	0.862979	0.434013	3.17385		1.77207	2.51628	1.70911	2.14836	3.42235	3.67973	3.57673
	0.586618	1.33161	0.543409	1.18442		1.82336	2.08579	1.95997	0.836336		1.65227
	0.515369	0.770558	0.458392	1.23765		8.2319	1.02351	1.46961	1.14715	1.66119	2.10619	1.79038
	0.585902	0.967102	0.544638	2.03833		9.00039	0.791309	2.30729		1.97866	3.2102	1.44629
	0.508664	1.28672	0.49703	1.2325		8.53942			1.73877	1.39909	2.53352	3.19868
	0.69304	0.857821	1.50474	1.29371					1.18373	2.13073	2.65506	4.1126
		1.34782	1.7019	1.23019			1.09872	3.25593	1.31679	1.91067	2.36501	2.50032
		1.22551	1.01105	1.6623			1.25601	2.97362	1.42195	2.07154		2.77464
		1.01142	0.7672	1.68474			0.981402	1.51588	1.03262	1.67436	3.56787	7.86796
	1.52054	1.29576	0.776328	1.09357			0.840856		1.89995	2.03028	1.00368	7.17059
	0.513035	1.69971	0.525857	0.633371			1.31873	1.4528	1.56293	1.75398	4.94505	7.32257
	0.780486	1.46678	0.559065	1.07877			0.824059		1.78941	3.31491		3.46023
			0.439027				1.53292	0.86508	1.32072	1.81384		3.40466
		1.27859	0.396422	1.22163			1.39195	1.94327		2.21779		2.57699
	1.4752	0.925424	0.485484				2.1552	1.13002	2.36851	1.76874		2.99931
		1.18402	0.634173	1.26161			1.88738	1.4766	2.85296	2.13339
	1.2646	1.18756	0.531094	1.11345			1.1721	1.04474	1.62416	1.62133
	0.861714		0.651277	1.17953				1.13539	1.5153	1.50842
	1.31662		0.399932	1.20819			0.990317	0.849336		2.20839
		1.04305	1.6219	1.14188			0.947527	0.78883		2.03594
	1.05753	1.90226	0.842932	1.19646			1.15258	1.18524	1.92586	2.41776
	0.565742	1.16501	0.387545	1.30019			1.56433	1.55303		1.2815
	0.901293		1.23274	1.20444			0.787857	2.72062	2.92746	2.00431
	0.569047	0.92956	0.59234	0.805389			1.92842	1.18835	1.73374	2.36368
	0.648169	1.70961	0.515927	0.970383			0.66454	1.58827	2.46109	2.10584
		1.86155	1.29697	1.04965			0.679399	1.52724	0.909052	1.70868
	0.565107	0.897085	1.40812	0.827176			2.23061	0.72752	2.61375	2.4304
	0.597634	1.55785	0.410225	1.81599			0.95413		1.2112	1.59742
		0.955918	0.820138	1.04357			1.66398	0.970482	1.20115	1.28751
	0.505677	1.32214		0.848629			0.77859		0.961876	1.40087
	0.562506	1.09248		1.66996				2.33034	0.875518	1.20655
	1.23624	2.07498		1.12626				1.80201	0.859206
	0.619787	0.907354		1.36178			1.25384	1.56105	1.0471	1.72454
	0.651157	1.0932		1.01234			0.910441	3.94527	0.830668	3.90466
	0.483786	1.43296					0.825602	1.44064	0.965415	5.06623
	1.02634			1.27896			0.84701	1.38688		2.3215
	1.1917	1.87237		0.929764			0.726483		1.33279	1.69385
	0.73851	0.760344		0.854909			0.832956		1.87134	1.90718
	1.07915	1.24972		1.15408			1.18933		0.727062	1.07221
	1.07893	2.08105		1.50552			1.19865		1.25775	1.92937
		1.17648		1.76523			0.863021		1.17905	2.32765
	0.523664	2.3891		1.14068			0.911605		1.3826	3.01804
	0.781273			1.6303			1.3118		1.68203	1.65282
	0.442928	1.70438		2.30078			1.10067			1.58605
	0.525866	0.905866		1.71998			1.07977		1.53831
	0.71831	1.55577		1.61899			1.76543		0.850808
	1.44757	1.06614		1.78003			1.30008			2.19816
	0.474885	1.50872		1.59934			2.29823			2.37509
	0.503666	1.25222		2.11117			1.08453
	0.403701	1.49706		2.01417			1.56342			1.35086
	0.626116	0.908139		1.65081			0.997678			1.28062
	0.732326	1.15261		2.01008						4.80201
	0.480533	1.2808		1.40412			0.853312			1.69974
	0.44974	1.52133		1.01846			1.92271			1.13679
	0.631123	1.37415		0.998759			2.32755			1.5247
	0.535062	1.20394		0.979777						4.23976
	0.507175			1.70671			1.10439
	0.421483			1.26158			0.7354			1.58532
	0.981725			0.929449			0.797787			2.83362
	0.447428			0.775024			0.751506			3.64533
	0.449013			0.859132						1.61123
	0.691041			2.01439			1.86406			2.99359
	0.784396			1.77781			0.911347			4.01199
	1.44557			1.08558			0.953081			1.61822
	0.942677			1.4137			2.14369			1.5537
	0.490736			1.39008			0.951829			1.69687
	1.28972			2.17626			0.74923
	0.549061			1.73984			1.89827
	1.47161			0.74677			1.46711
	0.562653
	0.740679			1.1313
	1.07233
	0.436503
	0.4469
	0.417734
	0.651961
	0.422038
	0.435251
	0.433425
	0.684678	0.916554	0.586818	1.33718	1.18144	8.05876	0.87831	2.67103	2.42304	2.31727
	0.838739	0.833878	0.586517	1.06528	1.40321	9.29666	0.700298	2.27437	0.989512	3.06984	1.65563	8.29639
	0.779752	1.13466	0.593819	2.67294	1.45854	5.51948	1.02662	2.21106	1.06651	1.25312	6.35932	6.36022
	0.848783	1.1553	0.726762		2.08697	4.57176	0.947264	2.7776	0.457925	3.18999	2.55734	8.00212
	0.827181	0.995053	0.723714		3.15849	6.90219	1.03524	1.10034	0.463229	1.82221	2.52515	6.89316
	0.787941	0.933795	0.702937	2.21575	4.90524	9.05284	1.33391	2.51441	0.921334	2.79884	1.88137	7.39836
	0.800768	0.980619	0.599061	1.61959	3.81412	6.32277	1.05347	1.04796	1.64116	2.23501	1.95364	5.30296
	0.942102	1.36644	0.941895	1.18412	4.0867	7.40254	1.42769	1.45842	1.21344	1.41256	4.85972	2.91343
	0.76338	1.07376	1.01901	1.07736	2.16914	6.4128	0.693569	1.23402	0.589831	1.63821	2.34273	4.40278
	1.38324	0.945153	1.32936	2.05462	2.34783	8.17125	1.12939	1.06087	0.907813	2.0818	2.55739	6.99307
	1.02478	1.29752	1.10545	0.898754	4.52332	7.79995	2.45095	2.03676	1.14433	2.1713	5.02605	2.48248
	0.77954	1.12582	0.931258		6.17193	7.46268	1.11597	1.77763	1.17087	2.42849	5.18533	4.4505
	0.67918	1.90047		1.0277		8.85244		2.13155	0.668844	2.22035	1.16032
		1.04462	1.01768			5.05578	0.972709	1.36745	0.599145	1.91975	1.46928
		1.72481	1.41076	0.945154	3.59942	7.18211	1.46092	1.46128	1.89641	3.92973	5.07352
	0.738886	2.28921	0.697466	1.21936	1.42012	5.13713		2.76621	0.893778	3.16176	1.67478
	1.14784	1.25397	0.708693	1.52316	1.88407	3.51232	1.92624	1.48596	0.970324	2.59455	1.91158
	0.65982	1.35714	0.617075	1.32083		3.38931	1.1446	1.31282	0.56876	2.97313	1.42521
	0.889941	1.58524	1.0644	1.57679	2.81213	1.66304	0.8859	1.40329	0.732172	2.19341	3.58644
	0.716635	1.82627	1.03978	0.961726	2.8149	5.20117	0.831824	1.72782	0.759972	2.29453
	1.20414	2.07068	0.855962	1.41463	1.63334	3.04884	0.716224	1.22407	1.09785	1.94573	1.49412	1.71807
	0.85109	1.27208	0.80654	2.99122	2.05459	6.46539		1.46186	0.793795	1.39397	0.568324	2.99369
	1.00432	1.45845	0.650636	1.41335	3.82985	3.84683	0.661019	1.63664	1.28879	3.04877	0.750326	3.30238
	0.878108	1.83702	0.614071	2.44149	3.59679	1.5811	1.28086	1.30256	0.581822	0.334451	1.40344	6.19675
	0.994339	1.25362	0.912493	1.61629	5.79943	2.04111	1	1.16896	0.617638	0.901338	0.785168
	1.70641	1.53214	0.611782	1.02398	4.6465		0.776717	1.72131	0.919143	1.55281	0.1053
	1.06566	1.02095	0.814366	0.948788			1.91583	1.68681	0.611268	1.04144	0.125248	1.3388
	1.30057	0.92703	0.771291	2.29541			0.81211	1.07182	0.579766	2.03419	1.24898	6.42407
	0.82566	1.50914	1.17849	1.359	2.34283			1.90027	0.604021	3.65962	0.636238	5.31142
	1.17218	1.19187	0.660711	1.46175	3.75291				0.766662	0.82643		2.7893
	0.912541	1.31824	0.665312	1.42626				2.79553	1.12882	3.39696		3.47247
	1.04829	1.30293	0.691692	1.53781				1.1635	1.00656	1.53848		3.71491
		1.26619	1.34759	2.64381	1.63726			1.83315	1.91735	4.11112		1.74219
	0.71066	0.940436	1.62932					2.35601	0.666143			5.40149
	0.626559	1.33074	0.953613	0.999336				1.51079	1.62229	1.52232		3.99399
	0.899117	1.14823	0.94886					1.1177	0.755419	1.46669
	0.700502	1.41188	0.821139	0.967248				0.81357	0.463192	3.97958
	0.631748	1.52334	1.13338	1.15434				2.57788	0.930419	3.63841
	0.917256	1.205	0.705488	1.31015				2.27273	2.70508	3.64715
	0.639614	1.39707	1.41372	1.37671				1.19024	0.279054	0.952363
	1.1321	1.07481	0.790029	1.60853				2.27817	0.48353	1.92423
	1.17347	0.942849	1.19967	2.39451				1.29173	0.634791	1.31943
	1.24128	1.08263	0.855736	2.0649				0.830505	1.09694	1.75174
	0.877663	1.04798	0.909891	2.23774				2.50928	0.951273	0.66526
	1.02332	0.969259	0.75218	2.62221				1.36471		2.19426
	0.664812		0.600366	1.78487				2.6824	0.461032	2.06052
	1.21201	1.09967	0.980065	1.12776				1.29914	1.2493	1.2786
	0.832111	1.49667	0.868501	0.942604				2.57748	0.733918	2.03005
	1.51904	1.16599	0.799641	0.893483				1.4602	2.29219	1.39837
	1.26493		0.768886	1.01025				1.05039	2.42857	1.87973
	0.713476	1.25865	1.08751	1.50313				2.33652	1.82393	1.38855
	1.14963	1.43977	0.616582	0.854484				1.39933	0.738708	1.71
	0.710707	1.63522	1.045	0.83543				1.06126	1.24411	2.04867
	0.768821	1.84134	0.64056	1.16647				3.33212	1.69567	1.09779
	0.888129	1.12026		0.953017				2.87978	2.83145	1.02245
	1.34604	2.06506	1.32805	3.1696				1.39672	1.16437	1.52533
	0.748702	1.58166	0.787069	2.68728				1.63078	0.750818	1.43255
	1.07451	1.62007	0.837198	2.06664				1.1754	0.113758
	0.670052	1.3476	0.648759	1.98599				2.57169	0.103549
	0.834378	1.40119	0.645751					1.21865	0.684501
	0.958145	1.17787	0.642363					1.50796	0.704915
	0.725194	1.19972	0.642451						0.11826
	0.706142		0.775181						0.235098
			0.950246						0.27232
			1.11198					2.48468	0.106803
			0.659067					1.17443	2.13962
			1.42712					2.4435	0.111603
			0.985954					2.33771	0.113152
								2.04268	2.10299
									0.809167
								1.87697	1.45896
								1.82462	1.08636
								1.78412	0.726556
								1.3084	1.21136
								1.06275	0.962639
									0.90991
									0.653045
									1.20974
									0.581702
									0.270254
	1.41564	2.19344	0.753671	1.57226	2.04682	6.83753	0.397405	0.847351	0.746432	0.73179
	0.865471	1.64754	0.682595	1.36822	1.74855	4.29716	0.811513	1.07164	0.867653	1.01372	4.96337	9.52412
	0.746957	0.966699	0.742709	2.21371	2.25432	5.9208	1.02274	1.32686	0.907523	1.14799	3.23688	6.39894
	1.02393	1.96533	0.728976	1.55017	1.00159	6.15196	1.03755		1.62131	2.70159	3.70152	4.47917
	0.818032	0.847473	0.778502	1.98935	0.884043	7.06399	1.45366	1.11571	0.667426	0.998916	0.720581	3.32063
	0.867416	1.06508	0.777492	1.87407	1.90331	8.75374	1.06761	0.61503	0.600291	1.02731	3.97769	5.60031
	1.07649	1.1355	0.763673	1.61471	1.48299	6.01566	0.744591	1.57293	0.781254	0.787493	4.81355	6.65103
		0.908389	0.718639	2.8064	1.29319	6.12806	1.01858	0.660221		0.669348	3.15957	3.37376
	0.76212	1.59132	0.741662		1.16813	3.84574	0.819282	0.780977	1.25459	0.599352	1.25258	4.54341
		1.3336	0.749218	1.1157	0.839968	3.79426	0.87032	1.28115	0.723334	0.82919	3.55229	1.94757
	1.26688		0.690155	1.43943	1.01947		1.53885	0.769259	0.787562	1.69861	2.46509	1.87037
	0.83958	1.42604	1.12923	1.45622	0.817118		0.415382	1.4069	0.894279	1.4995	2.59583	2.35135
	0.816357	0.936815	0.75215	1.77646	1.62182		0.836243	2.28179	1.05325	0.830207	0.743557	5.91167
	0.81235	1.05958	0.851393	1.75893	1.33399		0.655635	1.62418	0.416806	0.620055	1.5006	5.77945
	0.686329		0.727834	2.12407	1.17793		0.451755	1.94001	0.657217	0.577496	2.72311	4.85175
	0.997179	1.01238	0.859913	1.55373	0.845991		0.433173	1.3884	0.59563	1.64908	7.21715	5.70023
	1.13935	1.03288	0.970975		1.27686		0.66931	1.45261	1.53926	0.648119	8.67677	1.20218
	0.985951	0.964504	0.788049	1.85822	2.14831		1.0634	0.715765	0.384349	0.432405	1.16621	2.42772
	0.949649	1.01073	0.732177	1.95328	0.8246		0.785469	0.759094	2.62155	0.644814	5.9566	5.89122
	1.58418	1.5605	0.962968	2.01808	1.12099		0.359962	1.26859	2.95207	1.74065	6.57679	6.55515
	0.867325	0.903528	0.709011	1.50813	0.83694		1.02307	0.656918	0.734667	0.516828	3.05261	2.69739
	0.661058	1.21885	1.08736	3.23472	1.11045		0.654925	1.48654	1.14758	0.675082	7.38213	3.38325
	0.6786	1.47814	1.16526	1.58608	1.47959		1.12999	0.688471	1.75674	0.395602	3.54614	3.5549
	0.579094	1.13241	0.701566	2.86352	1.19003		0.568023	0.754348	0.970416	1.15696	4.60106	3.56369
	0.657242	1.02851		1.57159	0.674573		0.517839	1.81903	0.778833	1.33305	6.13707	3.00369
	0.635064	1.57753	0.729857	3.09207	2.0097		1.0424	3.04269	1.44104	0.456883	6.21371	3.20764
	0.756743		0.690749	1.11993	0.929213		0.615927	0.736208	0.551129	3.01376	2.37734	2.60082
	1.1076	1.12507	0.802846	1.6874	0.855632		0.455572	0.970214	1.37966	1.6621	9.47451	2.38688
	0.934564	1.27094	0.828146	3.1838	1.18665		0.634203	0.841096	0.99603	0.872746	2.88592	1.12174
		1.11041	0.713006	1.99342	0.697823		0.466646	0.814666		1.01425	4.60033	1.32814
		0.990814		1.47211	0.678599		0.513152		0.723573	2.94843	6.0536	6.3167
		1.34583	0.932351	2.11907	1.53317		0.535049		0.674817	3.84089	1.0695	1.57759
		1.03302	1.04933	2.28661	1.4961		0.509729		0.39191	0.920393	4.13569
		1.88229		1.26835			0.942722		1.22916	0.77469	8.632
		1.25703	0.756008				1.0718		0.399561	0.711605	1.33358
		1.13683	0.872173				0.627404		0.56372	1.2758	2.36161
		0.93334	0.783287				0.509047		0.473714	0.725463	4.76969
		1.03864	0.858631				1.23851		0.507959	1.74952	8.33062
		1.30042					0.531369		0.52849	1.26383	4.28872
		1.82469					1.48702		0.524661	1.80024	2.11164
		1.99698					0.998936		0.445773		1.38626	6.29889
		1.8329	1.03339				0.809576		0.491155	0.675671	1.68274	0.960982
		1.31798	1.6612				0.736213		0.521515		1.23165	0.600961
							0.718474		0.841213	0.69672	3.14691	0.852396
		1.45982					1.0226		0.571214	0.557645	2.24972	1.38365
		1.6774					0.729663		0.882479	0.808896	2.99	0.979427
		1.40684							1.1397	0.629947	1.49852	5.71052
		1.37054					0.798457			1.46558	1.88229	2.23061
		1.23208								0.660336	2.0142	2.21165
		1.74668					2.32257			0.558196	2.14242	6.84346
		2.11339								0.813233	2.86976	2.62646
		1.76618								0.55355	3.76131	0.968361
		1.36131					0.947783			0.678592	1.15989	6.12306
		1.42096					0.809625			1.58316	1.77651	0.772829
		1.32933					0.606259			1.36872	0.602604	1.99868
		2.32024					1.127			1.46864	2.77595	1.85642
		1.55556					0.449813			0.581815	2.23776	2.10593
		1.35701					0.496119			1.45473	1.4391	1.29938
		1.51443								1.07746	0.839029	2.22553
		2.14126								0.86716	0.771743	2.09976
		1.39049								0.718456	3.28373	1.61926
		1.25747								1.01407	1.12393	1.56122
		3.1208								1.3411	0.89092	0.797656
		3.87253								1.49788	1.4202	1.18023
		9.96938								1.32344
										1.24968

## Sheet: 1D
						SUPERPLOT AVERAGES
	EV	FUS	FUS-P525L	TDP-43		EV	FUS	FUS-P525L	TDP-43
	0.0105002	0.301563	2.97078	0.0964919		0.2265	0.3451	0.9743	0.7931
	0.0746904	0.43805	1.09616	0.331718		0.1753	0.4927	2.044	1.375
	0.825324	1.32358	0.194417	0.17074		0.3502	0.5323	0.7356	0.8057
	0.171437	0.0456771	0.59899	2.15979
	0.845813	0.29686	1.23854	1.02969
	0.281618	0.107245	0.27515	1.72174
	0.0638139	0.30162	0.29262	0.840373
	0.267894	0.0367063	3.40601	1.40091
	0.0328691	0.117564	0.0876579	0
	0.211856	0.163505	0.560892	1.72264
	0.00653482	0.0948094	0.488908	2.07895
	0.0832778	0.206275	0.622881	0.375675
	0.126122	0.119138	1.73119	0.658458
	0.0670229	0.227501	0.00375362	0.542867
	0.259286	0.379936	0.458506	0.0294301
	0.268421	0.0163619	0.873582	2.33189
	0.271219	0.134626	1.08622	0.517536
	0.0550855	0.161248	1.59588	0.0653731
	0.167482	0.0886721	0.0046703	0.18292
	0.0432376	0.0852223	1.14839	0.328312
	0.395298	0.0931493	0.443768	0.750367
	0.357087	0.0264995	2.69134	3.46122
	0.35409	0.48197	0.313514	1.25162
	0.0712166	1.02874	0.192017	0.607784
	0.394877	0.370622	1.74671	0.635087
	0.0749683	0.22545	0.679498	0.484843
	0.181781	0.444765	0.884034	0.652474
	0.00237768	0.0122077	0.00561276	0.169585
	0.822163	1.09248	0.358339	0.275586
	0.0505199	0.260291	0	0.254188
	0.112876	0.635045	0.159474	1.36579
	0.0184894	0.28566	0.00436875	0.160799
	0.3238	0.106882	0.342739	2.70658
	0.291658	0.596044	4.13257	1.2537
	0.277572	1.14832	0.251113	0.0849128
	0	0.0575788	3.8164	0.499279
	0.0710998	0.747244	0.525576	1.66147
	0.207638	0.216146	4.53182	0.345078
	0.0521593	0.972376	0.188432	1.31986
	0.515592	0.878753	0.158507	2.07076
	0	0.0465282	0.993779	0.0434604
	0.0967527	0.414475	0.0101603	0.128241
	0.14277	0.0899968	0.73057	0.61303
	0.245242	0		1.30191
	0.10153	0.65313		0.0512784
	0.086745			0
	0.427241			0.0975322
	0.502463			0.408225
	0			0.376764
	0.178854			0.0403072
	0.626398
	0.155699
	0.256854
	0.0988798
	0.935931
	0.119425
	0	0.000435274	1.45314	0.0180279
	0.0253822	0.0309151	1.09352	0.763775
	0.213539	0.861725	0.466173	1.08137
	0.0137183	0.0686816	5.66349	1.1426
	0.33186	2.443	6.55992	2.77065
	0.0551278	0.134514	3.34926	0.121041
	0.0590008	0.0619309	1.08679	4.98627
	0.979797	0.821378	4.8384	0.0594638
	0.00839478	0.113624	1.74886	0.0636862
	0.0403098	0.0291654	0.0530327	4.85729
	0.0160842	0.739844	0.946616	1.98446
	0.130736	1.04331	0.372425	0.295715
	0.149297	2.00387	0.00682905	0.029816
	0.00509832	2.1405	1.2539	5.57222
	0.0033783	0.0120287	0.0218191	0.206414
	0.216454	0.0437712	4.89015	5.75805
	0.0743851	0.171176	4.38636	0.19177
	0.00432292	1.29868	0.447985	1.37524
	0.0142156	1.4778	3.52366	0.094003
	0.0328153	0.0317912	3.64496	2.59805
	0.047198	0.0172155	0.0984868	0.000184232
	0	0.785846	3.96889	1.4486
	0.108109	0.0106988	2.32427	0
	0.0193491	0.0234357	0.260945	0.157069
	0.364486	0.00260629	0.665611	0.751196
	0.253914	0.355898	0.0213246	3.14175
	0.66092	1.5075		0.128625
	0.474579	0.161365		0.121633
	0.101273	0.126059		4.93897
	0.854697	0.0276156		0.35054
		0.00996269		0.473477
		0.0814675		0.960282
		0.0375367		1.96987
		0.0194722		0.882008
		0.0118552		0.288018
		1.931		0.299633
		0.0142385		0.327606
		0.0149898		0.823014
		0.077049		2.58002
		0.343677
		1.68262
		1.99896
		0.486194
		0.0281708
		0.0147835
		0.00192883
		1.32596
		0.00941901
		0
		0.0153682
		1.50371
		0.00213414
		0.772374
		2.60518
		0.0881479
		0
		0.00672555
		0.0512685
		0.565922
		0.150866
		0.0118262
		0.0196168
		0.108385
		0.113703
		1.37187
	1.64966	1.09981	0.00708555	1.18494
	0.078905	0.45886	0.306048	0.185826
	1.72561	0.685173	2.969	1.07807
	0.0464863	1.84427	0.116318	0.866859
	0.00602168	0.826629	0.353535	0.600052
	0.689229	0.320659	0.0259607	0.24531
	0.00108494	0.030172	1.2275	0.0334795
	0.127372	2.04575	0.275172	0.0429414
	0.142207	0.146063	1.19299	0.0384571
	0.0466578	0.746688	3.8792	0.851852
	0.217699	0.195791	0.0597006	3.03797
	0.262023	1.57098	0.256541	1.33258
	0.00197596	0.258571	2.74634	0.250241
	0.0154801	0.329757	3.26843	0.0293476
	0.0157517	0.65692	1.17817	0.796867
	0.0485625	1.469	0.529688	0.254415
	0.0887717	0.850513	0.0690533	0.325794
	0.0719545	0.477476	0.0914593	0.00122375
	0.0455733	0.111904	0.19527	0.0143949
	0.0496278	0.242795	0.220751	0.364037
	0.131446	0.700097	0.016698	2.08903
	0.00920608	0.0330042	0.00173175	0.0371091
	0.110906	0.00545539	0.0898674	3.35094
	0.670543	1.28553	0.928918	1.7532
	1.81343	0.926771	0.0777144	1.20387
	0.583007	0.731806	0.160625	0.175042
	0.0902631	0.0739424	0.0127042	1.54808
	0.0983516	2.13776	0.018725	0.867172
	0.0848081	0.137324	0.062993
	0.113401	0.19186	0.128278
	0.0990314	0.930572	0.186386
	0.0207375	0.0275407	0.565101
	0.212992	1.86375	0.155741
	0.386494	1.80489	3.88776
	1.31493	0.760412	0.064529
	0.0673091	0.106492	0.150775
	0.000910877	0.463854	0.00906576
	0.684661	0.470895	0.296381
	0.0396265	0.0159181	2.64861
	0.0189056	0.060664	0.0964535
	0.0810402	0.0493743	0.0690288
	0.065153	0.572655	0.344928
	0.513976	0.180345	0.451661
	0.44401	1.4672	3.35718
	0.105335	0.0203101	0.351132
	0.0494096	0.406374
	0.0641708	0.0757328
	0.0149925	0.144528
	0.335701	0.0295619
	1.84771	2.2179
	0.00803949	0.39268
	0.0227918	1.1548
	0.0909999	1.17531
	1.22401	0.226889
	0.0268858	0.0819778
	0.0535566	0.00854926
	1.01807	0
	0.0200698	0.0532563
	0.262597	1.22061
	0.624828	0.109404
	0.0288155	0.0308621
	0	0.0564827
	0.199831	0.149483
	1.9819	0.137059
	0.645651	0.0477154
	0.438658	0.0725478
	0.461322	0.161199
	1.84025	0.0481366
	0.02764	0.0139539
	0.0218282	1.2628
	0.640424	0.139892
	0.15035	0.0757328
	0.543258	1.37112
	0.0152421	0.0749142
	0.297566	0.100038
	0.0214399	0.293806
	0.00823081	0.0280572
	0.850487	2.04485
	0.297053	0.0795453
	0.0270658	0.440365
	1.35792	0.535806
	0.349404	0.704065
	0.314534	0.159245
	0.0651985	0.944419
	0.710777	0.110949
	0.136829	0.0115574
	0.10851
	0.0458894
	1.50518
	0.222863
	0.0751233
	0.0404511
	0.311815
	1.13792
	0.0192382
	0.0340043
	0.0518101
	0.049075
	0.471022
	0.52514
	0.573539
	0.535042
	0.167384
	0.35435
	0.178026
	0.184359
	0.664832
	0.381947

## Sheet: S1B
	TDP-43	TDP-43 A382T	TDP-43 I383V		FUS	FUS P525L
	1.29449	1.33808	1.44095		1.74984	1.1421
	1.54305	1.46026	1.75448		1.64311	1.13063
	1.22051				1.87718	1.47781

## Sheet: S1E
	EV	TDP-43	TDP-43 A382T	TDP-43 I383V	EV	TDP-43	TDP-43 A382T	TDP-43 I383V
NCS	–	–	–	–	+	+	+	+
	5	25	15.38	14.53	5.61	21.43	16.67	17.89
	1.09	16.16	13.91	12.07	1.35	16.42	13.92	12.58
	2.52	13.41	13.07	18.02	3.23	16.16	17.55	15.76

## Sheet: S1F
		EV		FUS		FUS-P525L
	NCS	–	+	–	+	–	+
		0	0	0	0	27.6	36.78
		0	0	0	0	30.0667	20.8667
		0	0	5.64	3.88	35.3	49.66

## Sheet: S1H
		FUS/TIA-1			FUS/G3BP1			TDP-43/TIA-1			TDP-43/G3BP1
		0.8035	0.3722	0.5985	0.9799	0.9032	0.8218	0.8788	0.9579		0.8967	0.6493

## Sheet: 2B
									SUPERPLOT AVERAGES														SUPERPLOT AVERAGES
		TDP-43							TDP-43							FUS-P525L							FUS-P525L
		DMSO		ATMi		ATRi			DMSO		ATMi		ATRi			DMSO		ATMi		ATRi			DMSO		ATMi		ATRi
	CI	-	+	-	+	-	+	CI	-	+	-	+	-	+	CI	-	+	-	+	-	+	CI	-	+	-	+	-	+
		1.62861	3.78758	0.764493	0.93426	1.09107	1.86668		1	2.60288	0.837017	1.1728	0.990578	1.72023		0.754607	3.74733	0.800392	1.07332	0.533288	1.47721		0.999999	3.63407	0.724169	0.673024	0.886457	2.1709
		0.845915	2.63516	0.824122	0.815484	0.951153	1.48123		0.999999	2.38714	0.67768	0.983391	0.761588	1.95747		0.543763	4.71379	0.984019	1.02991	0.625602	4.30598		1	3.31303	1.03203	0.92741	0.80109	3.77164
		0.922548	2.23771	0.782318	2.42802	1.11496	0.981841		1	2.61913	0.640704	0.761842	0.601756	2.03147		0.673902	4.31898	0.56529	0.57324	0.507379	2.0524		0.999999	4.08154	0.994792	1.28054	1.04591	3.01513
		0.829394	3.10078	0.85301	2.56307	0.921749	2.18508									0.560875	3.01367	0.508122	0.848037	2.89406	3.05174
		0.86117	4.77468	0.76823	0.844717	0.939934	2.83872									1.07807	2.03452	0.510306	0.961345	1.57461	1.76638
		1.06174	2.69114	0.861754	0.881771	0.958443	2.28665									0.641486	1.23265	0.480855	0.536189	0.828525	0.669802
		0.914422	1.24611	1.1567	1.10811	0.979837	1.16363									0.597635	1.2753	0.450687	0.516678	0.776815	0.621932
		0.869	1.26733	0.830365	1.23072	0.989053	1.47056									0.634511	3.13284	0.517617	0.425235	0.618433	2.48078
		0.917117	3.10418	0.965633	1.16423	1.00236	1.4705									0.828878	4.8387	0.614982	0.420707	0.440047	2.13943
		0.982401	2.79834	0.789188	0.814755	0.970053	1.24238									0.959399	2.0703	0.613752	0.737035	0.706993	2.09224
		0.9722	1.06727	0.781525	0.996972	0.85432	1.02971									0.989361	1.40673	0.463224	0.678367	0.464084	0.904984
		1.04381	1.97918	0.781928	0.804631	0.845856	0.901698									0.798728	3.32335	0.63386	0.702078	0.836416	1.21464
		0.997456	1.25113	0.876548	0.962341	0.824456	2.28274									0.761192	3.08767	0.545631	0.440468	0.438529	1.2701
		1.02246	5.38213	0.821514	0.982297	0.828153	0.96231									0.803745	1.15152	0.83849	1.10554	0.412876	2.05942
		0.908235	1.70726	0.992013	1.11586	0.911549	1.15055									2.03839	1.7167	0.605035	0.95014	0.577957	2.2791
		0.862196	2.30586	0.772492	1.15746	0.881846	1.16354									1.2926	1.64758	1.25037	0.649017	0.923709	4.35891
		1.27167	2.08355	1.26012	1.1329	0.867728	2.48421									1.36214	2.78885	0.698989	0.447126	0.851917	1.26196
		0.969041	1.51934	0.909465		0.855321	4.62783									2.55225	4.37616	0.693492	0.46624	0.593332	1.27066
		1.1276	1.66116	0.919426		1.01191	1.90271									0.474301	7.88336	0.800165	0.639297	0.690439	1.45869
		0.870505	1.74707	0.808427		0.984131	1.54727									0.502958	1.04424	0.644178	1.03243	0.474918	2.17622
		0.889036	3.16589	0.806379		0.949863	1.03431									0.908175	1.31268	0.686427	0.877003	0.545082	1.31272
		1.49988	4.38744	0.936327		0.856677	0.872805									0.887335	1.27769	0.669887	0.796641	1.09156	2.39904
		0.889736	4.1829	0.770451		0.870805	1.2976									0.60882	6.30266	0.547858	0.896458	0.698309	2.17989
		0.904635	4.97553	0.867515		0.914041	1.03815									0.968331	5.28293	0.87703	0.430436	0.67346	1.60511
		0.880791	1.05765	0.916917		0.904374	1.07116									0.620417	10.1138	0.699498	0.633143	0.674	1.44757
		2.34918	2.22857	1.08753		0.93305	1.88517									0.573578	14.8321	0.620666	0.493775	1.03171	1.53279
		1.05104	1.33948	0.782754		0.905194	2.27493									0.680461	1.71721	0.510598	0.556137	0.660251	0.983109
		0.886115	3.19626	0.784026		1.02238	1.39016									0.658581	4.53429	0.502764	0.452511	0.628217	2.85074
		0.947485		0.779266		0.9913	1.67518									0.791652	1.46279	0.700191	0.740133	0.554808	0.788024
		1.10378		0.883792		1.01892	1.64401									0.818505	6.07803	0.5026	0.833372	0.828232	1.04852
		1.08041		0.767672		0.939737	6.37914									1.43266	3.04426	0.530034	0.51049	0.656558	0.600855
		0.871156		0.779969		0.984751	1.02719									0.979397	1.47784	0.576542	0.489905	1.08156	4.21116
		0.957286		0.813214		0.979962	0.918194									1.09197	6.72492	0.625959	0.671156	0.770637	1.03382
		1.09771		0.878996		0.80258	1.15365									0.78349	2.05328	0.467664	0.746137	7.58157	6.42632
		0.974749		0.771425		0.879483	4.17579									0.656929	1.75871	0.470242	0.502227	0.552809	1.19751
		0.972003		0.908237		0.869476	1.52871									1.11736	4.04903	0.68464	0.584504	0.675067	2.41722
		0.932061		0.781844		0.865997	1.16175									2.0094		1.39318	0.61697	0.571079	9.37647
		0.87868		0.824316		0.90621	1.12374									0.94061		0.749512	0.511505	1.64741
		0.871323		0.893397		0.983513	1.13773									0.865083		0.633774		4.32032
		1.01661		0.78601		0.923528	1.45946									0.653395		0.831391		0.981593
		0.909346		0.764415		1.0185	1.11685									0.970223		0.526185		0.812298
		1.21676		0.824231		0.959768	1.3044									1.348		0.55508		0.61304
		0.925475		0.848406		0.987353	2.2598									0.648099		0.848419		0.544713
		0.777949		0.837499		0.968629										0.787297		0.944655		0.442438
		0.775825		0.755845		0.995556										0.523371		0.817696		0.702439
		1.01623		0.826024		1.0425										0.796117		0.568479		0.645222
		0.786494		0.914314		0.899898										0.515433		0.510386		0.752487
		0.852142		0.781389		0.999953										0.705527		0.42576		0.79481
		0.925342		0.801298		0.892714										0.545462		0.580816		1.35617
		1.00005		0.79082		4.38328										0.795014		0.463499		0.59129
		0.867416		0.833717		0.871816										0.808511		0.510851		0.643061
		0.950787		0.808084		0.818273										0.71937		0.481747		1.26455
		0.779046		0.791358		0.820675										1.20436		0.677588		0.646454
		0.851885		0.828237		1.13877										8.51167		0.483997		0.649242
		0.824502		0.810575		0.944059										0.534945		2.42835		1.33512
		1.32866		0.841816		0.869973										0.644383		2.94843		3.0402
		1.06485		0.980094		0.881993										0.852096		0.457868		0.810733
		1.42375		0.783793		0.903122										0.880286		0.549013		0.612209
		1.59249		0.772283		0.884663										0.855164		0.955905		0.690619
		1.09787		0.773974		0.864847										0.828082		0.88438		0.632857
		2.34686		0.80761		0.993201										0.847961		0.966986		0.582703
		1.46514		0.768307												0.595746		0.448156		0.418853
		1.19866		0.811068												0.575057		0.662332		0.684444
		1.04934		0.83514												1.61281		1.37182		0.371613
		0.938939		0.850488														0.502691		0.719744
		2.06704		0.840952																0.488143
		0.922155		0.772864																0.658438
		1.11822		0.786294																0.498538
		1.05266		0.780824																0.606818
		1.11064		0.77648																0.521641
		0.859188		0.787295																0.553637
		0.866175		0.812435																1.76307
		0.80055		0.781159																0.629071
		0.839957		0.784302																0.692945
		0.90566		0.777216																0.579028
		0.809272		0.813613																0.467968
		0.796279		0.809544																1.3046
		0.805557		0.778137																0.599698
		0.783466		0.808893																0.418169
		0.881641		1.02371																0.405198
		0.991694		0.801165																0.761786
		0.920026		0.874712																0.741861
		0.850372		0.835759																0.482522
		0.848154		0.86333																0.66332
		1.01416		0.822784																0.75162
		0.977311		0.771159																0.500542
		0.92344		0.781971																0.464629
		0.808424		0.904037																0.931912
		1.11673		0.76427																0.501269
		0.876207		0.808184																0.48168
		1.02961		0.812085																0.607842
		1.19117		0.767765																0.504371
		1.09836		0.771644																0.62902
		0.788168		0.798175																0.536283
		0.782792		0.799728																1.8625
		1.18159		0.825175																0.455652
		0.813524		1.13145																0.436371
		0.849229		0.808702																4.74296
		0.980567		0.809792																1.0234
		0.802706		0.787038																0.498622
		0.919563		0.798409																0.417967
		1.32303		0.880574																1.39318
		0.809661		0.8056																0.583316
		0.841404		0.827825																0.609063
		0.824719		0.834088																0.519933
		0.865787		0.882945																0.772337
		0.864693		0.883709																0.438459
		0.947374		0.85492
		0.859805		0.828755
		0.818527		0.811612												0.874425	3.9034	0.699683	0.299365	1.40839	2.75128
		0.814499		0.782199												0.929483	2.5223	0.421332	0.540684	0.922574	4.20063
		0.854887		0.821675												0.574919	3.48721	1.10972	1.35687	0.729079	2.77555
		0.896471		0.772746												0.820088	3.85141	0.313896	1.1449	0.779628	2.60868
				0.794186												0.529741	3.49733	0.39505	1.28349	0.583088	1.21043
				0.875306												0.676521	0.480088	0.326532	0.777674	0.648177	3.30186
				0.888739												0.559737	3.24968	0.596662	0.823504	0.511052	1.20109
				0.78271												0.548294	8.31903	0.228653	0.463577	0.540867	1.11581
				0.83669												0.580416	1.22458	0.991575	0.529343	0.505995	0.984806
				0.829306												0.602407	5.24433	0.495252	1.12962	0.689805	1.03683
				0.886957												0.721678	0.489521	1.44759	0.54538	0.881125	2.26363
				0.859547												0.552939	4.47152	0.449109	0.619991	0.606136	3.69816
				0.790862												0.79924	4.02181	1.51617	1.04644	0.608583	1.22004
				0.794915												1.31391	1.11051	1.56373	0.650641	1.78083	1.31576
				0.807745												0.509289	3.08812	0.460511	0.570821	1.56134	2.09459
				0.829176												0.906031	7.63887	0.983078	1.61676	0.956984	7.26214
				0.872368												1.04708	7.45859	1.0268	0.739104	0.692576	7.10952
				0.805641												1.07095	4.48151	0.5016	0.655803	1.08126	12.1571
				0.855085												1.35583	1.85097	0.601971	0.755422	0.637746	7.03091
				0.869456												0.915562	2.59859	0.568129	0.473123	0.67368	1.22987
				0.771364												0.515569	3.43722	0.553463	0.416791	0.76269	0.679854
				0.762906												0.881858	2.99226	0.514062	0.767154	0.648193	0.721182
				0.84775												0.852677	3.95405	0.509738	0.598587	0.574107	7.7407
				0.767323												0.596373	6.81038	0.576604	0.472711	0.55767	5.10405
				0.866431												0.548386	3.23517	0.500587	4.89562	2.59324	6.39916
				1.29286												0.535079	3.00857	0.643929	1.23144	0.846688	8.31972
				0.800097												0.708924	1.35549	0.483834	0.701422	0.721762	4.37774
				0.773312												0.873452	1.45664	0.407835	0.868118	0.626583	6.5738
				0.768223												0.717095	1.45553	0.605495	0.701776	0.637069	1.52623
				0.855964												0.505101	1.70947	0.752499	1.14618	0.876187	1.75097
				0.899817												1.19902	2.28292	0.65822		0.775297	6.58239
				0.79357												0.622985	2.8733	1.16682		0.897418	5.49838
				0.854791												7.44539	1.76951	0.757717		0.515632	4.71739
				0.878307												1.001		0.634467		0.575595	0.755953
				0.798755												2.10591		11.6188		0.635311	0.824397
				0.975281												1.51		9.56237		0.756756	6.77336
				0.88119												0.445493		0.525353		0.94376	6.21928
																0.512948		0.684171		0.631813	1.17885
																1.57112		0.649806		0.70854	4.8414
																1.43803		0.678638		0.812455	3.71219
		1.0326	2.73171	0.783355	0.858167	0.502093	0.92598									0.609511		0.462157		0.451348
		1.29713	2.60979	1.15806	0.630872	0.516346	1.60107									0.849209		0.963591		0.883115
		0.886801	3.91187	0.914052	0.525675	0.765116	1.11475									0.58495		0.530889		0.641067
		0.597498	4.41097	0.65499	0.651447	0.743353	1.30005									1.36963		0.540267		0.694546
		2.02502	1.63565	0.678301	0.686302	0.529819	1.95742									6.04012		0.568125		0.710699
		1.98744	2.16655	0.639084	0.864037	0.488733	0.556914									0.790874		0.517578		0.365932
		2.17824	1.12732	0.567138	2.54253	0.642127	1.95266									0.444212		0.362884		0.97615
		1.46183	1.01672	0.661214	1.19688	0.643589	1.92709									0.377941		0.503294		1.0271
		1.11196	0.852347	0.499651	0.85074	0.732105	3.45254									0.648333		0.720461		0.793801
		1.02299	0.705244	0.659164	0.740603	0.800627	2.09405									0.450803		0.368895		0.573262
		0.494063	2.63343	0.562238	1.80483	0.558071	3.56364									0.38537		1.18575		0.787989
		0.718453	0.592123	0.621722	0.88676	0.565832	3.20054									1.29474		3.3655		0.856019
		0.676159	3.3619	0.997847	0.683898	0.872963	1.46283									0.511011		0.504865
		0.555087	3.38353	0.530666	0.835406	1.03821	1.21671									1.16654		0.91403
		0.793633	1.3471	0.818492	0.781407	0.57946	0.740779									1.47737		0.530544
		0.654022	2.09099	0.573862	0.89545	0.655807	1.08474									0.647816		0.723419
		0.559834	3.76269	0.759133	0.91969	0.524585	0.901146									0.999959		0.512549
		3.73524	2.30816	0.645376	0.980564	0.515653	2.07829									0.641418		0.42641
		1.66846	0.597962	0.770687	0.528372	0.527063	1.27768									0.777251		0.534391
		0.694914	2.14733	0.8757	1.80419	0.767192	3.19249									0.657253		0.504657
		0.77157	1.35875	0.73416		0.541	2.18708									0.397593
		0.514939	0.928159	0.825337		0.621326	2.8214									0.403158
		0.830206	3.06277	0.535889		1.39699	2.07201
		0.956195	8.9335	0.741978		1.22285	1.28506
		0.58731	2.00192	0.594895		0.702965	3.90574
		0.555581		0.542857		0.722602	1.47845
		1.12742		0.878778		0.595988	2.59028
		0.560469		0.699576		0.585964	2.05391
		0.667322		0.66076		0.634982	2.46449
		0.53843		0.767913		0.656902	1.13834
		0.680074		0.760231		0.687504	1.10632									0.834475	5.5988	0.746302	0.999327	0.973037	2.27899
		0.563185		0.824281		0.740396	1.2896									0.827305	4.3184	0.817746	0.95412	1.09413	3.29796
		0.578765		0.80088		0.487038	1.65229									1.99672	8.26829	0.897904	0.961674	1.17457	1.77346
		0.730852		0.731094		0.603417	2.6982									0.835275	9.42468	0.903358	0.899673	0.974193	1.9547
		0.653775		0.726006		0.510797	3.6741									0.921676	0.968503	0.999458	0.912814	1.05738	1.6395
		0.586568		0.698566		0.552443	2.45029									0.912131	0.96901	0.975392	0.950737	0.964754	4.42426
		0.934891		0.8472		0.603727										0.85796	5.81545	1.33417	1.83121	1.0403	4.31106
		0.590914		0.745216		0.536193										0.878179	1.27452	1.08778	0.996045	1.03074	4.27176
		1.00435		0.699369		0.568941										1.17369	2.6652	0.923322	1.85751	1.00052	2.05482
		1.04459		0.749731		1.94435										0.944238	1.57568	1.01015	1.74817	1.20145	1.33003
		1.12437		0.738806		0.630269										0.846079	2.43892	1.0186	0.960187	0.993953	7.55619
		0.744853		0.656456		3.94719										0.842647	5.22277	1.06914	2.88293		1.28883
		0.494867		0.632253		0.616534										0.811738	5.49651	1.10242	1.01943
		1.2299		0.607191		0.706638										1.103	5.65543	0.973365	0.869869
		0.787936		0.619164		0.701837										1.37301	3.40337	1.123	1.64194
		0.604579		0.69315		0.774157										0.841849	2.20911	0.934562	1.00298
		1.3519		0.672974		0.64435
		0.658265		0.622952		0.739375
		1.11332		0.621784		0.675518
		0.563397		0.803095		0.745291
		1.32143		0.53016		0.683308
		0.69404		0.543629		0.604541
		0.601439		0.842151		0.627778
		0.544899		0.587455		0.810559
		0.757764		0.778431		0.635569
		0.57231		0.627268		0.711976
		0.938173		0.785166		0.723303
		0.554817		0.605766		0.651309
		0.900579		0.595243		0.717242
		0.737868		0.52077		0.847167
		1.19642		0.813465		1.49397
		1.49071		0.515103		0.673763
		5.14827		0.503132		0.733303
		1.32807		1.013
		0.656964		0.539996
		1.14515		0.698764
		1.10889		0.813818
				1.18218
				0.486189
				0.59179
				0.690197
				0.49125
				0.458812
				0.459099
				0.49865
				0.484474
				0.484333
				0.45816
				0.981916
				1.10688
				0.567039
				0.548448
				0.494024
				0.503584
				0.577217
				0.487085
				0.507275
				0.660659
		0.655244	1.79345	0.699925	1.90006	0.369084	2.96723
		0.595479	1.59959	0.735469	0.777888	0.411929	3.03804
		0.884729	0.62421	1.06342	0.854403	0.481684	1.56097
		0.727662	1.49114	0.765864	0.607539	0.555168	1.87764
		0.612163	0.666013	0.67237	0.658075	0.671673	1.25274
		4.21589	5.94432	0.679505	0.639798	0.683135	1.56351
		0.694445	3.04486	0.670559	0.651677	0.808051	3.67493
		0.90111	2.12485	0.684346	0.544385	0.401447	0.680705
		0.680732	3.12012	0.673991	0.561299	0.496497	1.09292
		0.733163	5.16472	0.782738	0.806231	0.845295	1.83547
		0.741316	2.40379	0.707092	0.833721	0.447054	1.8315
		0.845959	6.72063	0.637159	0.65778	0.712372	2.70923
		1.08965	2.38112	0.627429	0.686255	0.413985	0.877807
		1.36679	7.82403	0.700187	1.45306	0.953064	0.953218
		0.718247	1.14178	0.684835	0.61049	0.889431	1.32583
		0.761109	3.75147	0.683727	0.947289	0.492135	1.36172
		0.575554	2.63177	0.680548	0.565224	0.465593	1.01296
		0.924585	2.69338	0.743896	0.576742	0.475133	1.32187
		0.781471	1.15867	0.749447	0.733616	0.476017	1.33531
		0.840932	2.15484	0.805313	0.702533	0.597499	1.19617
		0.714108	0.997996	0.551681	0.705486	0.69311	0.986946
		0.91311	0.944997	0.544783	0.712954	0.518118	1.48963
		0.692748	0.998075	0.553493	0.726332	0.410923	1.76444
		0.671567	1.06382	0.617323	0.66244	0.58432	8.22762
		0.792399	0.647649	0.554299	0.695436	0.791328	2.71294
		0.725324	0.913737	0.525033	0.620244	0.460837	2.00533
		0.666514	1.85022	0.525452	0.526765	0.841395	2.80364
		0.707045	2.92565	0.549979	0.530699	0.702245	3.81067
		0.720436	1.09417	0.556818	0.544765	0.647024	1.6416
		0.79791	8.16037	0.536299	0.586933	0.869588
		0.710146	1.44623	0.54016	0.596606	0.491811
		1.23864	1.10799	0.57201	0.563715	0.456085
		1.33467	0.719367	0.613084	0.751925	0.327351
		0.90695	5.81356	0.600945	0.930899	0.398418
		1.23609	3.40393	0.683131	1.54608	0.285893
		0.740657	1.34015	0.680231	0.649801	0.39623
		6.79729	2.48615	0.758484	1.06902	0.557205
		0.752622	1.7189	0.624365		0.722597
		0.604176	5.33439	0.600524		1.854
		0.913203	3.36328	0.642198		0.594986
		0.998075		0.650719		0.405616
		0.918412		0.637295		0.408111
		0.77255		0.628207		0.46547
		0.640791		0.606424		0.491844
		0.776698		0.61113		0.872507
		1.04367		0.588954		0.629031
		0.636199		0.55283		0.812583
		0.685646		0.607854		0.549433
		0.894919		0.653873
		0.691216		0.846328
		2.13293		0.551937
		0.586404		0.58477
		0.560741		0.550396
		1.05115		0.612519
		0.550165		0.551685
		0.576104		0.617028
		0.817607		0.554474
		0.620644		0.639928
		1.37869		0.653558
		0.880917		0.626975
		1.56087		0.570548
		1.02571		0.697156
		0.87212		0.600619
		1.94437		0.611402
		2.11033		0.654468
		0.836496		0.618356
		0.771458		0.611977
		0.645483		0.621581
		0.628764		0.754933
		0.676619		0.713822
		0.747326		0.661593
		0.582922		0.638497
		0.562056		0.823541
		0.632715		0.549063
		0.877969		0.760893
		0.683641		0.561758
		0.752744		0.539582
		0.803692		0.53814
		0.591553		0.621949
		0.710716		0.556574
		0.627068		0.559542
		0.616715		0.631198
		0.602068		0.608057
		0.896387		0.595864
		0.789239		0.768661
		0.772398		0.628061
		0.70049		0.60862
		1.10011		0.68693
		1.09237		0.613424
		1.19021		0.616456
		1.72659		0.63585
		1.3865		0.707014
		1.30363		0.614366
		0.949544
		4.77945
		1.06348
		0.573883
		1.16035
		0.852526
		0.604161

## Sheet: 2D
									SUPERPLOT AVERAGES
		EV	TDP-43		FUS	FUS-P525L			EV	TDP-43		FUS	FUS-P525L
	CI	-	-	+	-	-	+	CI	-	-	+	-	-	+
		0.812359	1.17755	1.54391	0.953185	1.26922	1.34199		0.988361	1.28768	1.5999	1.13921	1.01952	1.25339
		0.89901	1.24516	1.75106	1.43879	1.26996	1.09712		0.981874	1.37191	1.81332	0.886758	0.920854	1.12977
		0.93346	1.34607	1.49798	1.09426	0.939673	1.19164		0.996253	1.1605	1.66393	1.11082	1.10302	1.40643
		0.942769	1.43503	1.36772	1.75452	1.03718	1.07827
		0.841177	1.28549	1.27415	0.821362	0.8953	1.14405
		0.80659	0.814789	1.51165	1.07669	1.2417	1.25976
		0.852295	0.914571	1.44366	1.5864	1.19496	1.2184
		0.81703	1.12965	2.42165	1.11778	0.942168	1.25463
		1.17412	0.774505	1.45773	1.21538	0.992288	1.22368
		0.784446	0.982061	1.11555	1.27592	0.78492	1.08659
		0.787004	1.39045	1.90974	1.01428	0.81575	1.19739
		0.871337	1.12583	1.92013	1.07291	0.86663	1.07916
		0.838934	0.868133	1.67385	1.22337	0.959694	1.03589
		1.32819	0.977634	1.56056	1.15021	1.03255	0.89569
		1.18551	0.854325	2.01862	0.938923	0.939156	1.08949
		1.3524	0.909689	1.77171	0.937086	0.964178	1.43799
		1.36415	0.86896	2.15862	1.17141	0.913886	1.07515
		1.29043	0.979961	1.79572	1.13118	0.879002	1.03329
		1.31151	1.04169	1.85169	1.05059	0.872998	1.11413
		1.22919	0.930857	2.0737	0.922402	1.09073	1.17609
		1.01565	0.923101	1.52678	1.22191	0.89899	1.21781
		1.13851	1.64706	1.52437	1.37546	0.968675	1.02655
		0.954971	1.04368	2.19956	1.10263	0.941436	1.02572
		1.23879	1.20007	1.97829	1.08195	0.905039	0.70597
		1.13776	1.22335	1.78571	1.56532	0.874309	0.902173
		1.30741	1.4059	1.71463	1.1014	0.967252	1.24978
		1.24027	1.07205	1.80684	1.09023	0.793373	1.15065
		1.36337	0.971795	1.60893	1.18075	1.07426	1.25169
		1.34299	1.3503	1.5795	1.10281	1.03184	1.79012
		1.34247	1.3671	1.7794	1.16759	1.08228	1.18893
		1.20676	1.27778	1.49718	1.13289	0.883022	1.33292
			1.71052	1.39482	1.25602	0.826685	1.56064
		1.44225	0.972407	1.52029	1.1436	0.957784	1.60815
		1.36598	1.04893	1.19604	1.26282	0.79497	1.60104
		1.35824	1.26868	1.23929	1.238	0.882155	1.23595
			1.32136	1.17478	1.38475	1.43798	2.06298
		1.25468	1.37401	1.26728	1.21305	0.861433	1.83212
			1.75361	1.34257	1.39421	0.858079	1.85515
		1.3348	1.67566	1.24765	1.24885	0.919263
		0.885341	1.52151	1.36387	1.32174	0.898973
		0.986108	1.39752	1.18897	1.5332	0.927805
		0.980925	1.54504	1.13961	1.08269	0.806204
		0.952718	1.18787		1.50286	0.892512
		0.955587	1.19804		1.43599	0.866105
		1.08654	1.59728		1.11789	0.67599
		0.987595	1.40403		1.38847	0.70342
		1.04023	1.62553		1.2088	0.978939
		1.0819	1.60249		1.27159	0.953481
		1.082	1.25488		1.46959	0.953477
		1.09417	1.56274		1.07075	1.11991
		0.834503	1.4718		1.38853	1.10958
		1.12553	1.51072		1.21464	0.806203
		1.19801	1.68103		1.25316	1.12207
		1.18742	1.93082		1.15109	0.857418
		0.817473	1.97451		1.08052	0.760195
		1.01033	1.69488		1.08988	0.69441
		0.829017	1.23534		1.1492	0.577339
		0.794928	1.09215		0.938012	0.712351
		0.909601	1.08895		1.00783	0.728181
		0.894963	1.15891		1.02622	0.669843
		0.907512	1.23171		1.06161	0.743075
		0.897954	1.04929		1.01917	0.650939
		0.916943	1.74696		1.00063	0.592552
		0.953048	1.71094		0.93016	0.610296
		0.870241	1.56508		0.991969	0.636817
		0.87522	1.83663		1.03824	0.855715
		0.794306	1.61403		0.925871	1.15898
		0.77166	1.54396		0.884894	0.948547
		0.95782	1.69132		1.04482	0.895106
		0.827027	1.738		1.04691	0.91776
		0.846016	1.75069		1.0764	1.16823
		0.914773	1.19687		1.09642	1.13389
		0.923559	1.19781		1.42908	1.15894
		0.999771	1.19294		1.084	0.93076
		1.03268	1.24522		1.17157	1.3113
		0.879504	1.15144		1.1136	1.21302
		0.898829	0.900744		1.41898	1.48359
		0.735817	1.27792		1.10908	1.21005
		0.912362	1.09073		1.32439	1.17447
		0.881274	1.86319		1.02382	1.04965
		0.768353	2.00188		1.10554	1.07663
		0.839269	1.18892		1.00464	1.07341
		0.879327	1.39923		1.00482	0.824352
		0.861402	1.94115		0.969911	0.979496
		0.846075	1.48791		1.04956	0.985533
		0.901902	1.34081		1.2278	0.990293
		0.893658	1.48436		1.3001	1.1156
		0.799006	1.41221		1.15775	0.899833
		0.842469	1.22889		1.15018	0.932478
		0.866592	1.23716		0.9077	1.08448
		0.850008	1.36322		1.1575	1.09217
		0.833937	1.1367		1.08532	1.0702
		0.720287	1.40376		1.24268	1.10647
		0.802177	1.38324		1.11166	1.10954
		0.800694	1.04358		1.25278	0.905948
		0.801461	1.03026		1.02519	0.929836
		0.816705	1.34367		0.98296	1.00711
		0.660467	1.32941		1.20771	1.2234
		0.790894	1.02289		1.17914	1.37707
		0.620346	0.89897		1.29821	1.47324
		0.774698	0.893265		1.10921	1.28817
		0.847984	0.836682		1.31121	1.86299
		0.69576	0.910813		1.18342	1.70218
		0.850007	1.0199		1.0897	1.50946
		0.801621	1.15542		1.41947	1.19188
		0.79345	1.11736		1.18856
		0.870382	1.03043		1.31265	1.2416
		1.16017	1.34303		1.27857	1.45818
		1.01267	1.01864		1.13207	1.21803
		1.08719	0.972201		1.45783	1.22122
		1.04163	0.898923		0.998453	1.13841
		1.052	0.902069		0.996272	0.939639
		1.03019	0.970752		1.07497	1.1813
		0.997127	1.10933		1.01101	1.18196
		0.962865	1.89008		1.14718	0.967814
		0.975391	1.11934		0.861857	1.0063
		0.946705	1.4461		1.16183
		1.00515	1.49741		1.10645
		0.900578	1.43224		0.8841	1.66877
		0.881699			1.04484	1.73026
		0.843431			1.28962
		0.820446			1.21609
		0.862014			1.04461
		0.835768			0.840832
		0.943532			0.924174
		0.972072			0.909015
		0.921645			0.768973
		0.943469			0.885847
		0.872			1.09771
		0.892387			1.11022
		0.832967			0.959585
		0.852915			1.0213
		0.914292			1.24701
		1.29074			0.892258
		0.942088			1.0124
		1.109			1.19175
		1.07008			0.931833
		1.1273			1.14646
		1.16637			1.04062
		1.19471			1.38865
		1.12777			1.34987
		1.09184			1.29933
		1.09671			1.07981
		1.13295			0.93285
		1.11329			1.41231
		1.11774			0.95519
		1.02318			0.972648
		1.18307			1.08276
		1.04204			0.920122
		1.04572			1.01722
		1.33349			1.18373
		1.19628
		1.23295
		1.04598
		0.952925
		1.0197
		0.943353
		1.07647
		1.05256
		1.10237
		0.960606
		1.03534
		0.923945
		1.15458	1.69794	2.13116	0.777416	0.512715	0.788722
		1.0599	1.52074	2.14846	0.802302	0.677157	0.770732
		1.10321	1.72154	1.67006	0.934064	0.674412	1.15257
		1.20544	1.36246	1.23732	0.920771	0.839563	1.21017
		1.10586	1.45854	1.20168	0.98921	0.510111	1.14918
		1.05297	1.3806	1.8399	0.85158	1.10336	1.11491
		0.996777	1.13311	1.11702	0.869472	1.42572	1.20565
		1.00884	1.3902	0.976841	0.866483	1.05946	1.21725
		1.09535	1.26786	1.19115	1.0272	1.06891	1.33739
		0.891229	1.2121	1.12532	1.38599	1.0478	1.3451
		0.938451	1.29061	1.10623	0.989801	0.871994	1.19559
		1.05083	1.23247	1.2023	1.3409	0.87675	1.11758
		0.983323	1.22926	1.24593	1.02834	0.984175	1.16684
		0.931732	1.1688	2.22672	1.29427	1.20506	1.199
		0.93723	1.18981	1.89436	1.03472	1.22511	1.01974
		1.041	1.15756	2.05132	1.26486	0.972236	0.903783
		1.01916	1.10007	2.44462	0.91958	0.958313	1.06762
		1.0546	0.938909	2.25297	0.960758	0.930242	1.22023
		1.06756	1.31812	2.23234	0.963632	1.07931	1.56043
		1.02527	1.36186	2.3627	0.866865	0.975063	2.01304
		0.973837	1.33573	2.54169	1.10144	0.971957	1.58698
		0.899452	1.34017	2.19333	1.27468	1.57435	1.61201
		1.07139	1.11784	2.19162	1.09736	1.04345	1.70318
		0.979897	1.17114	2.21594	1.23817	1.30925	1.62163
		0.908407	1.34024	1.95524	1.11059	1.32678	1.47003
		0.898984	1.10211	2.1829	1.1209	1.2838	1.46317
		0.959815	1.21712	1.53908	1.10916	1.3976	1.45037
		0.942089	1.21676	2.08208	1.06808	1.67945	1.47779
		0.991145	1.07697	1.72121	0.938643		1.39914
		0.935336	1.18515	1.82334	1.34968	1.53369	1.50277
		0.893888	0.857506	2.71588	1.10013	1.32516	0.846705
		0.984295	0.811049	2.38523	1.24956	1.45752	0.725866
		0.91006	0.821529	1.51698	1.27895	1.11151	0.713846
		0.943042	0.847477	1.30083	1.26873	1.15838	0.7071
		0.903046	0.955513	1.44228	1.20239	1.30773	0.849352
		0.915291	0.870231		1.19915	1.27399	0.911369
		0.900785	0.854181		1.18393	1.52079	0.81493
		0.952148	0.857074		1.16107	1.18381	1.00589
		0.866637	0.949829		1.12783	1.25874	0.855454
		0.982535	0.830748		1.01821	1.52438	0.906538
		0.993153	0.836104		1.10932	0.52899	0.92108
		0.944467	0.870649		1.16345	0.515394	0.900084
		0.841808	0.945372		1.15048	0.562698	0.997194
		0.935671	1.10105		1.24654	0.481214	0.962095
		1.05051	1.27538		1.06866	0.490929	0.921568
		0.890335	1.20178		1.08726	0.550415	0.927142
		0.928655	1.08983		1.14655	0.576847	0.939269
		0.935118	0.938842		1.04486	0.719603	0.875005
		0.756782	1.04307		1.19713	0.563707	0.811476
		0.935371	0.817746		1.02336	0.701664	0.854078
		0.945667	1.10725		0.734099	0.666032
		0.993292	1.16921		0.861334	0.598516
		1.0261	1.17306		0.867553	0.588742
		1.14219	1.25332		0.883464	0.584889
		1.17646	1.20491		0.973925	0.552571
		1.07357	1.11194		0.859165	0.911384
		0.96572	1.04225		0.750442	0.885486
		0.994288	1.25265		0.797165	0.971063
		1.06723	1.17062		0.936649	1.1657
		1.09387	1.09715		0.797995	0.930066
		1.09624	1.5692		0.833162	1.25441
		1.11287	2.19353		0.81538	0.967499
		0.961885	1.78713		0.69241	1.00526
		1.23453	1.8584		0.726269	0.769548
			2.20434		0.769505	0.641378
			1.54301		0.732858	0.632019
			1.70983		0.654553	0.73465
			1.98204		0.740982	0.779545
		1.27773	2.15857		0.682461	0.790047
		1.22783	1.68952		0.77142	0.717694
			1.53848		0.636232	0.790611
			1.79926		0.78426	0.777599
			2.10779		0.777032	0.752556
		1.25613	1.87073		0.816825	0.716782
		0.944461	2.50955		0.76304	0.76634
		0.953751	1.62381		0.770446	0.725392
		0.894881	2.31849		0.761907	0.864754
		0.877328	1.51556		0.735303	0.799925
		0.952729	1.5924		0.558644	0.793617
		0.970364	1.58066		0.594039	0.73414
		1.00117	1.72351		0.569057	0.774071
		0.924224	1.27396		0.583982	0.932379
		0.899235	1.38463		0.594184	1.06194
		0.91179	1.31931		0.66743	1.01815
		0.873174	1.55237		0.598567	0.691255
		0.973518	1.81784		0.635158	0.645809
		0.900011	1.38075		0.642728	0.63612
		0.959617	1.84838		0.653024	0.731554
		0.962916	1.65805		0.620027	0.744429
		0.93322	1.86722		0.639934
		1.02651	1.40417		0.560514
		0.932705	1.77275		0.636518
		0.981193	1.86139		0.63963
		0.937448	2.08168		0.691048
		1.02946	1.83094		0.637759
		1.02629	1.26367		0.737557
		1.05531	1.27231		0.710061
		1.00293	1.42327		0.659225
		0.975053	1.2215		0.668714
		1.04741	1.31794		0.670144
		0.990701	1.5281		0.699266
		0.854372	1.38535		0.616303
		0.933843			0.639734
		1.0314			0.623751
		0.972802			0.604628
		1.08245			0.629723
		1.01599			0.661367
		1.03613			0.722316
		1.0474			0.643404
		1.12735			0.745453
		1.01618			0.800852
		1.10219			0.658813
		1.0552			0.703469
		1.05402			0.698856
		1.06817			0.815874
		1.09611			0.765392
		1.06853			0.79437
		0.886536			0.72463
		0.898473			0.690787
		0.967718			0.83488
		1.03992			0.704869
		1.03915			0.910922
		1.07143			0.71394
		1.09447			0.854087
		0.999667			0.748207
		1.17432			0.721892
		1.21143			0.845952
		1.21695			0.726843
		0.984187			0.855433
		1.05388			0.843028
		0.90035			0.80569
		0.926946			0.732129
		1.04205			0.77594
		0.908275			0.781337
		0.91792			0.88193
		0.91154			0.786342
		0.822488			0.949524
		0.888751			0.885362
		0.776398			0.972916
		0.89848			0.913675
		0.889587			0.961489
		0.880148			0.95121
		0.833592			0.934925
		0.883901			0.896999
		0.765664			0.987047
		0.90542			1.0145
		0.804445			0.912397
		0.840285			0.932636
		0.854544			0.910218
		0.767059			0.917689
		0.852825			0.902557
		0.794129			0.931751
		0.758236			0.947545
					0.950023
					1.01893
					0.994783
					0.940082
					1.52538
					0.959765
					0.999632
					1.3118
					0.915628
					1.62696
					1.08228
		0.899344	1.41768	1.8992	0.887915	1.25935	1.74
		0.872995	1.39642	1.59161	0.795245	1.10672	1.47472
		0.945593	0.842609	1.70051	0.859712	1.31088	1.60554
		0.962787	0.791468	1.64383	0.877164	1.05885	1.38622
		0.992179	0.836612	1.12437	0.979082	1.01511	1.46749
		0.938769	1.04699	1.14368	0.795556	1.45476	1.37911
		0.893804	0.864534	1.42802	0.798604	1.72396	1.56301
		0.875097	0.786826	1.42715	0.821694	1.55338	1.32067
		0.961907	1.16816	1.4506	0.814931	1.30219	1.6824
		0.931962	0.857573	1.56414	0.973519	1.08322	1.40243
		1.0324	0.977716	1.22434	1.31524	1.07551	1.23258
		0.814039	1.10677	1.54336	1.09962	1.35743	1.13125
		0.899244	0.893754	1.4327	1.1989	1.19183	1.07848
		0.981392	0.890634	1.36779	1.10512	1.67306	0.884739
		0.957791	0.928089	1.34399	1.0281	1.40989	1.25503
		0.980569	0.857702	1.86649	0.940462	1.47368	1.1633
		1.00511	0.867728	2.15377	1.01846	1.09145	1.20055
		1.20564	0.916434	2.29167	0.973043	1.02303	1.15951
		1.01011	1.03788	1.76503	1.04433	0.894397	1.14686
		0.980508	0.800923	1.3843	0.908249	0.797359	1.08394
		1.26347	0.841233	1.29126	0.986443	0.988392	1.30282
		1.05431	0.812035	1.2416	1.02186	1.23579	1.36279
		1.10396	0.854864	1.47137	1.01355	0.791017	1.26362
		1.05013	0.861055	1.22572	0.987691	0.926538	1.44733
			1.01045	1.32941	0.999624	1.0986	1.13275
		1.13404	0.962327	0.893144	1.00497	1.06216	2.15803
		0.962342	1.18217	0.939169	1.105	1.04582	2.02746
		1.05905	0.964881	1.83414	1.01621	1.05476	2.31043
		1.32412	1.36839	2.30754	0.966857	1.01288	2.39133
		0.890177	1.03966	2.61894	0.930013	1.14179	1.25892
		1.00942	1.00687	2.68297	1.03838	1.14134	1.18819
		0.903451	1.03825	2.24533	0.900296	1.25408	1.1711
		0.921056	1.00413	1.7589	0.966339	1.00619	1.50709
		1.04254	1.6034	1.74897	1.03852	1.1135	1.5671
		1.10552	1.98717	2.08406	0.975397	0.868631	1.63032
		0.809927	2.10786	1.40653	1.15301	1.06443	1.61732
		0.837788	1.61333	1.41607	0.983348	1.10325	1.86243
		0.919693	1.28606	1.40106	1.09308	1.05252	1.39427
		0.922954	1.28469	1.72484	0.943375	1.06338	1.32228
		0.845283	1.57184	1.66176	0.958084	1.25089	1.37964
		0.913986	1.341	1.62021	0.9066	1.01224	1.21319
		1.05802	1.80847	1.45635	1.10566	1.0526	1.33034
		0.954547	1.13609	1.74586	1.114		1.15569
		1.0168	1.02998	1.72247	1.10567		1.47306
		1.16703	1.26658	2.12832	0.928681		1.12616
		0.971601	0.942304	1.94194	1.17386	1.2828	1.26097
		0.984293	1.06848	1.82839	0.962266	1.37186	1.29389
		0.936614	1.10993	1.71793	1.01535	1.273	1.20789
		0.976194	1.21937	1.93955	0.886083	1.22094	1.31882
		1.01872	0.937012	1.60325	0.959294	1.36445	1.28839
		0.986242	1.04767	1.97021	0.923997	1.23124
		1.02468	1.08257	2.19183	0.929295	1.1651
		1.05068	1.15587	1.69291	1.0205	0.973436
		1.08614	0.985301		0.90741	0.998408
		0.918403	1.20787		1.43437	1.05897
		0.946279	1.11081		1.39108	1.11031
		1.03327	1.02316		1.36516	0.946768
		0.787637	1.02446		1.20526	1.01063
		0.893824	1.33461		1.24286	0.949775
		0.967405	1.32785		1.19587	1.07326
		0.963036	1.46185		1.18857	1.11016
		0.794773	1.65372		1.16763	1.08203
		0.937296	1.56772		1.07732	1.04946
		0.75981	1.35641		1.04304	1.15606
		1.17083	1.57904		0.938684	0.96871
		1.31662	1.23961		1.02098	0.989244
		1.0688	1.23992		1.26561	1.10643
		1.14267	1.31566		1.6199	1.02708
		1.19491	1.38747		1.07689	1.05086
		0.932092	1.21041		1.29881	1.31095
		1.19179	1.1991		1.19423	1.06641
		1.00987	1.22345		1.21043	1.04254
		0.830744	1.23229		1.1117	1.10096
		0.995185	1.40454		1.13043	0.82896
		0.875919	1.03254		1.14451	1.01885
		1.01258	1.49564		1.17918	0.948533
		0.923483	1.11813		1.0958	0.952721
		0.748217	1.28933		1.14336	0.895367
		0.841825	1.11202		1.16224	0.895556
		0.750109	2.01221		0.989372	0.914039
		0.886184	0.908511		1.60228	0.97223
		0.837163	0.948688		1.12725	0.948057
		0.943385	0.919151		1.45673	0.865616
		0.94541	0.931497		1.22346	1.05363
		0.898015	1.215		1.52431	0.90408
		0.943444	0.90211		1.59457	0.861643
		0.902136			1.52043	1.23866
		0.906677			1.04192	1.36481
		0.847091			1.24319	1.03695
		0.942736			1.12875	0.993552
		1.00633			1.14592	1.187
		1.26593			1.24779	1.18144
		1.34162			1.12152	1.12282
		1.23392			1.32304	0.960707
		1.17406			1.25391	1.12668
		0.964075			1.51596	1.18807
		1.1359			1.05217	1.14157
		1.0544			1.08011	1.02388
		0.980339			1.56368	0.937392
		1.01615			0.983788	1.14156
		0.948864			1.28788
		1.12133			1.44519
		1.01273			1.22751
		0.962254			1.41286
		0.871767			1.29125
		0.870666			1.02788
		1.01562			1.07102
		1.03088			1.05087
		1.17481			1.29402
		1.09169			1.37597
		1.09699			1.03704
		1.1857			1.30798
		1.11573			1.1454
		1.10026			1.37403
		0.997827			1.08441
		1.17174			1.15552
		1.13225			0.885182
		1.21647			1.21092
		1.18263			1.14431
		1.40229			0.910891
		1.10146			0.933226
		0.878023			1.27465
		0.889277			1.05454
		0.921409			1.15859
		1.0318			1.00507
		0.990602			0.897801
		1.02333
		0.869486
		1.04628
		0.871117
		0.929552
		0.903914
		0.874644
		0.975506
		0.854166
		1.02086
		0.859743
		0.854096
		1.00403
		0.904097
		1.01452
		0.915146
		0.783589
		1.1538
		1.24378
		1.1314
		1.06554
		1.03525
		1.05955
		0.960073
		0.935338
		1.08761
		0.942983
		1.05531
		1.01188
		0.961469
		0.966481
		1.05785
		1.00146
		0.990271
		1.01337
		0.958328
		0.942245
		0.917697

## Sheet: 2E
																SUPERPLOT AVERAGES
			EV		TDP-43				FUS		FUS-P525L					EV		TDP-43				FUS		FUS-P525L
		CI NCS	- -	- +	- -	- +	+ -	+ +	- -	- +	- -	- +	+ -	+ +	CI NCS	- -	- +	- -	- +	+ -	+ +	- -	- +	- -	- +	+ -	+ +
			0	3	4	12	1	1	2	14	1	1		2		0.564286	10.109	1.90741	12.1959	1.84615	3.48649	1.66667	24.0146	0.67	9.51724	0.666667	1.10256
			0	10	4	7	0	0	1	18	0	3	1	0		0.188312	7.32468	1.25253	23.6822	1.36364	2.7027	0.329268	23.5887	0.625	8.12222	0.183673	0.811321
			0	8	1	14	3	10	3	37	0	1		0		0.866071	9.20805	1.68116	19.0732	2.10526	3.7	1.08036	13.424	0.631579	14.6136	0.685714	0.75
			0	13	1	15	2	0	0	23	1	1	1	2
			0	14	2	19	2	3	0	20	0	1	0	1
			2	15	0	23	2	0	3	18	1	0		0
			0	13	0	8	1	0		27	0	0	1	1
			0	10	3	8		1	4	35	1	3	1	1
			1	15	0	1	2	6	0	15	2	0	1	1
			1	20	1	2	0	0	3	24	1	0		2
			0	9	2	10	0	0		27	0	0	1	1
			1	17	0	6	4	4	0	31	0	5	1
			0	12	0	23	4	2	1	18	0	1	1	3
			0	14	2	4	6	1	1	24		35	1	1
			0	11	1	18	1	9		17	2	33	0	2
				22	0	18	1	1		19		1	0	2
			1	17	0	14	2	3	4	26	2	22	0	2
			2	9	0	1	0	3		18		32	0	3
			0	16	0	7	2	8		12		18	0
				10	0	4	3	3	2	17		13	0
				19	0	12	2	2		12	0	27	0	2
			1	15	5	6	4	0	1	16	2	18	0	0
			0	25	1	2	0	2		10		14	0	0
			0	13	2	0	6	5		18		20	1	2
			0	15	6	1	1	11	1	18	0	6		1
				4	4	3	4	6		43	2	7	1	1
			2	4	3	24	3	2		39	1	17	1
			1	17		9	0	2		38	1	0
				14	4	14	5	4		55	1	19	0	1
			0	11	2	16	3		3	32		3	1
			2	9	1	21	2			36	1	16	2	0
				8	4	5	1	5		46	0	8	2	0
				22	3	5	1	10	4	28	0	28	1	2
			0	27	5	22	1			39	1	2	0
			1	14	1	4	0			33	1	16	1	0
			2	6	1	3	0	12		40	0	23	1	0
			2	10	2	8	1	2		32	0	3		2
			2	7	4	11	1	5		56	0	16		0
				6	3	2	1	1		17	0	0		0
			0	17	1	1	0	3		43	2	4		1
			1	7	3	9		2	3	58	0	14		1
			0	10	4	4				3	1	7		1
			0	3	1	0				32	0	0
			0	5	0	43			0	6	0	1		2
			0	17	3	5			1	48	0	3		1
			0	10	1	3			2	28	0	0		1
			2	11	2	3				26	1	6		1
			0	3	2	5				32	0	10
			0	5	3	7			0	6	2	3
				16	0	7			3	41	1	6
			2	7		3			2	36	2	10
			2	5	5	5			1	1	0	11
			1	9	0	4			3	32	1	18
			2	12	4	11				36		8
			0	7	4	2			1	30	0	3
				18	1	8			4	31	0	4
			0	6	1	3			4	39	2	8
			1	13	1	1			4	38	0	8
			2	20	0	7				44	2	8
			0	14	1	3			0	24		9
				9	1	16			0	41	0	0
			0	7		11				28	0	0
			0	5	6	13			2	9	0	0
				3		25			3	41	0	19
			0	7	4	11			2	34	0	19
			2	15	6	11			0	5	1	1
			0	14		12			0	42	0	16
			0	17	3	16				37	2	22
			0	9		19			1	49	2	5
			0	4	5	8			1	1	0	2
			0	17	3	17			3	21	0	17
			1	21	6	10			1	20	0	21
			0	12	1	22			0	8	0	8
				8	4	8			1	23	1	11
			1	9	2	17			4	22	0	4
			1	15	1	7			2	38	1	7
			2	11		6			0	9	1	0
			1	14	3	16			0	11	2	6
			0	5	1	43			1	16	2	1
				13	0	25			0	1	1	0
			0	10	0	15			1	28	0	4
			0	4	1	50			2	14	0	28
			2	17	3	40			1	9	1	25
			2	12	3	25			0	3	1	20
				13	0	26			0	5	1	15
				10	6	24			0	39	0	14
				7		30			1	28	2	9
			0	7	2	25				38	1
				12	2	8				13	0
				9		28			0	21	0
			2	7	1	0			3	26	0
			1	4	0	12			1	62	1
			0	8	0	11			3	57	0
			0	5	1	17			3	0	2
			0	6	1	16			2	27	0
			0	11	2	3			4	18	1
			1	7	3	24			3	43	0
			0	4	0					35	1
			1	2	1					30	0
			1	9	0				4	16	2
			1	4	0				3	40	1
			0	11	1				3	27	1
			0	10	0					3
			0	8	1					5	1
			0	4	4				4	25
			1	7	3					16
				6	0					33
				9					2	32
			0	5	4					17	0
				9	2				4	18	0
			2	6	1					2	0
			0	2	1				0	36
			2	2	2				1	43	1
			0	1	0					49	0
			0	2	0					21
			2	2	0					0	2
			1	8	2					0
			0	5	4					39
			1	11						4	0
			0	1						21
			0	6						26
			1	8						17
			2	7					4	29
			0	8					2	17
			0	8					3	26
			1	2						15
			0	5						16
			1	4						8
			0	7					0	2
			0	13					0	12
			0	12						8
			0	0						6
			0	9					0	17
			0	0						5
			0	15					0	2
			1	7					0	3
			1	8						0
			0	16					0
			1	10
			0	9					1
			0	18					1
			0	12
			1	13
			1	17
			0	8					1
			0	16
			0	16
			0	12
			0	14					3
			0	18
			0	18					3
			1	10
			0	9
				11
			0	13
			0	7
			0
			0
			2
			1
			1
			0
			2
			1	24	1	30	1	12	0	29	0	11	0	0
			0	4	0	28	0	0	0	23	0	8	1	1
			0	17	0	32	0	1	0	29	0	16	0	1
			1	12	3	26	0	7	0	17	0	22	0	3
			0	14	1	24	0	8	0	32	0	0	0	0
			0	16	0	17	2	6	0	11	0	0	0
			0	12	1	28	0	5	0	29	1	12	0	2
			0	9	5	19	0	0	0	32		9	0	3
			2	9	0	0	2	2	1	17	1	21	1	1
			0	10	0	20	0	0	3	38	0	23	2	0
			1	11	1	21	0	0	0	6	0	2	0	1
			0	4	0	29	1	0		20	0	0	0	0
			0	9	0	18	3	4	0	30	0	0	0	0
			0	11	1	21	4	2	0	27	0	2	0	0
			0	13	5	21	1		0	45	0	0	0	0
			0	10	0	13	4		0	0	0	1	0	1
			0	11	0	19	3	4	0	52	0	0	0	0
			0	16	1	21	0		0	51	0	0	0	0
			0	12	0	42	4		0	20	1	1	0
			0	10	3	45	2		0	50		16	0	2
			0	13	3	8	0		0	52	2	15		0
			0	7	6	24	1	4	0	3		14	0
			0	17	0	23		8	2	2	2	24	1
			1	8	1	7	4	6	0	47		9	0	3
			0	0	3	20	1	4	0	0	1	2	1	3
			0	0	0	5			0	41	0	34	0	0
			0	0	1	17	1	2	0	24		1	0	0
			0	1	0	21	6	9	0	40		8	1	0
			0	0	0	11	0	1	0	39	2	7	1	0
			0	0	0	23	1	1	1	10	2	11	0
			0	0	0	31	3	0	0	1	0	0	0	0
			0	1	0	22	1	1	0	9	1	0	0	0
			0	0	1	23	0	1	0	3	1	10	0	1
			1	0	0	17	0	1	0	24	0	26	0	2
			0	0	3	26	0	5	1	15	1	23	0	0
			0	0	0	35		0	0	4		26	0	2
			0	0	0	33		0	1	17	1	4	0	0
			0	0	1	28		1	0	16	1	4	0	0
			0	3	1	17		0	0	1	1	8	0	0
			0	3	1	23			0	0	0	19	1	2
			0	3	0	2		1	0	8	1	2	0	0
			0	8	0	19		2	0	0	0	1	0	0
			0	9	0	26		1	0	11	0	3	0	3
			0	5	0	40			1	0	1	0	0	0
			0	10	3	7			1	15	2	0	0	0
			1	8	6	32		0	1	5	1	14	0	0
			0	9	0	40		1	1	27	0	0	0	1
			0	5	0	57			2	37	2	0	0	1
			0	7	0	9			2	39	0	2	0	0
			0	9	1	2			0	33	2	0	0	1
			0	19	1	50			0	44	0	1		0
			0	5	0	35			0	21	0	1		1
			0	14	2	21			1	38	0	1		2
			0	20	4	50			0	37	2	21		1
			0	13	4	30			0	48	0	36		1
			1	16	0	56			0	27	0	14		0
			0	18	1	34			0	31	0	0		0
			1	18	3	26			0	32	0	1		4
			0	9	5	15			0	24	1	0
			0	8	2	31			2	20	0	10
			0	9	1	35			0	36	2	2
			0	13	3	15			0	26	0	12
			0	16	2	1			0	35	0	1
			0	12		20			1	28	0	0
			1	23	2	33			0	32	0	0
			0	31	3	42			0	8	0	0
			0	26	0	39			0	27	2	3
			0	28	4	18			0	33	0	0
			0	26	1	20			0	31	2	5
			1	34	1	9			0	45	2	29
			0	27	3	7			0	50	1	4
			2			21			0	18	1	0
			0	24	1	11			1	33		4
			1	29	1	12			0	37	0	3
			0	26	1	12			1	24	0	9
			0	9	3	0			0	14	2	3
			0	3	1	4			1	33	2	22
			0	12	1	20			1	32		13
			0	8	0	6			0	7	1	12
			1	3	2	1			0	23	1	16
			0	10	3	20			0	8	2	22
			0	6	1	13			0	3	1	8
			0	10	0	17			0	24	0	13
			0	11	1	8			1	33	0	3
			0	17	0	30			0	20	0	7
			1	7	1	26			0	1	0	7
			0	5	0	16			0	1	0	8
			0	0	0	14			0	0	0	0
			0	6	1	45			0	1	1	15
			1	8	3	45			0	1		14
			0	10	0	36			0	27
			0	7		24			0	1
			0	4	2	30			0	37
			0	3	2	15			0	14
			0	11	1	14			1	6
			0	16	2	46			0	2
			0	8	0	16			0	19
			1	8	1	26			1	24
			0	12	0	35			0	27
			0	7	0	23			1	30
			0	6	1	38			0	25
			0	11	0	39			0	27
			0	7		31			0	34
			0	2		42			0	40
			0	9		29			0	5
			2	2		31			0	19
			0	3		29			0	26
			0	3					0	21
			0	1					0	34
			0	2					1	31
			0	5					0	39
			2	6					1	33
			0	2					0	20
			1	4					0	12
			0	5					1	33
			1	1					1	25
			0	5					0	38
			2	1					0	15
			0	1					0	21
			0	1					0	1
			0	0					0	5
			0	0					1	20
			0	0					0	38
			1	3					0	27
			0	3					0	26
			0	1					0	49
			0	0					0	19
			0	1					3	24
			0	2					0	0
			0	0					2	41
			0	0					0	3
			0	1					1	35
			0	0					0	30
			0	0					0	33
			0	1					3	31
			0	0					0	33
			0	0					0	41
			0	0					0	52
			0	0					0	26
			0	0					0	15
			0	0					0	25
			0	0					1
			1	0					0
			0	1					0
			0	1					0
			0	2					0
			0	1					0
			0	1					0
			0	0					3
			0	1					0
			0	2					0
			0	3					0
			0	1					0
			0	1					0
				0					1
									0
									1
									0
									1
									0
									2
									0
									1
									1
									0
			1	32	4	20	4	8	3	0		11		0
			0	25	2	20	4	0	0	5	0	13	0	0
			0	26	0	19	1	8	2	0	2	11		0
			0	20	0	15	5	5	4	2	1	0	2
			0	28	2	5	2	5	1	0	0	13		0
			1	22	2	22	0	2	1	21		9	1	0
			0	27	0	24	3	2	0	17		9	1	1
			0	27	1	5	1	3	0	12		15	2	2
			0	16	2	25	1		0	24	2	31		0
			1	24	1	35	3		0	15		4	1	1
				8	1	17	2	5		10	2	26	0	1
			0	26	1	16	5	3	3	14		1	0
			1	9	0	26	3	3	2	0	1	12	0	2
				13	0	22	3	3		0	1	10	0	2
				22	0	24	0	5	0	29		15	0	1
				21	4	30	3	4	0	35	1	13	1
			2	14	0	19		11	0	32		28	0
			1	13	0	4			0	29	0	12	0
			1	34	0	34	3	5		1	0	16	0
			1	28	0	18	1	1	0	1	0	24	1	0
			1	11	1	0	1	0	2	10	0	1	0	0
				11	1	12	2	8	1	3	0	15	0
			1	10	0	4	1	4	1	1	1	4	1	2
			0	16	2	20	1	0	0	8	0	13		2
				17	2	7	0	0	1	1	1	12
			1	10	0	3	0	2	1	11	1	13
			2	18		20		12	0	1	1	4		1
				12	3	19		6	0	9	0	17	0
				12	3	8	3	12	0	5	1	9	2	0
			1	13	0	31		2	3	23	0	21	1	0
			1	14	4	12		7	0	16	0	35
			1	10	2	20		3	0	1	0	22	1
			0	11	1	14		1	0	7		20	0
			2	9		41	2	4	0	9	1	22
			0	17		51		0	0	3	2	18	1
			0	22	1	30	1		0	34	0	13
			1	5	2	47	0	6	1	3	0	1	1
			0	6	5	6	3	0	1	29	0	0	1
			2	8	3	23	2	3	1	17	0	9	0
			1	19	2	20	0	1	0	30	0	2	1
			0	0		14	5	0	1	0	0	1
			1	0		8	5	0	0	0	2	36	0
				9	3	16	3	4	1	21	0	2	0
			0	8	5	21		0	4	32	0	2	2
				19	1	3			0	29	0	2	2
			2	20	5	34			3	35		24
				18	3	2	1		0	35		0	0
			1	8	3	34	1		3	4		28
			1	10		29			1	33		42
			1	19	3	8			3	18	1	33	2
				18		22	4		1	22		43
			1	14	6	7	1		0	22
				22	3	29			2	22	0	19
				12	0	28			1	25	2	21
			1	16	1	20			3	35	0	25
				17	1	32			1	22	1	27
				10	0	53			1	26	0	11
			2	15	3	16			0	32	0	17
				16	1	9				46	1	18
				22	2	16			2	3		24
			0	23	3	15				27	0	23
			1	13	3	18			1	24	2	25
				14		22			0	23		18
				13		14			1	20	1	12
				10		29				23	1	1
				12		23			4	34	0	2
				9		6			2	33		26
			2	14		41			1	0	1	23
				12		30			0	6	1	3
			0	13	0	25			1	4	0	26
			1	8	1	26			1	1	0	35
				10	3	22				3	1	23
				1	1	21			0	1	0	29
			0	10		7				0	1	31
			1	18	1	20			2	6	1	29
				12	2	17			3	3		24
			0	9	2	18			1	11	2	7
			0	7		23				27	1	0
			1	12		21				32	0	15
			2	3	1	25				0		13
			0	7	1	22			0	24	0	28
			1	3	0	16				4	0	14
			1	1	1	18			1	0	0	17
			2	3		6				0	1	18
			0	12	4	13			1	0	1	24
			1	12	1	5				5	0	11
				9	0	0				5		18
			2	5		18			1	0		26
			0	6		20			3	19	0	18
			1	2		25			1	3	2	19
			2	2		12			1	8	2	12
				7		22			2	6	0	0
			1	4		22			2	6	0	15
				4		47			4	3	2	1
				4		5			2	8	0	6
			1	0		18			2	7		0
				6		14			1	8	2	4
				2		33			1	14	0	0
			1	6		31			2	0	1	0
			1	5		0			3	5		2
			0	3		21			0	10		27
				0		37			3	7		9
			0	4		8			3	0		35
			0	1		31			0	5		25
				2		21			1	7		12
			1	0		0			0	7		28
			1	3		0			0	18		35
			1	1		18			1	20		16
			0	1		13			0	15		1
				0		15			4	0		28
			2	0		10			1	12		18
			2	2		0			0	0		22
				1		12			1	13		20
			1	4		7			2	11		10
			2	6		5			0	9		15
			1	6		12			1	6		16
			0	2		9			0	0		22
				9		26			0	44		14
			1	4		24			1	39		23
			2	4		21			2	0		6
			1	0		29			0	29		3
			2	1		19			2	27		0
			1	1		49			0	41		3
			0	0					0	22		9
				2					0	3		2
				3					0			10
			1	1					0			0
			0	0								3
				2								0
			1	1								3
			2	2								1
			1	1								5
			1	2								11
			1	3
			0	0
			2	2
				5
			2	1
			1	0
			2	0
			0	2
			0	1
			0	4
			1	0
			2	0
				1
			0	1
			2	1
				0
			2
			0
			0
			1
			0
			2
			0
			1
			0

## Sheet: S2C
																SUPERPLOT AVERAGES
		EV		TDP-43				FUS		FUS-P525L						EV		TDP-43				FUS		FUS-P525L
	CI NCS	- -	- +	- -	- +	+ -	+ +	- -	- +	- -	- +	+ -	+ +		CI NCS	- -	- +	- -	- +	+ -	+ +	- -	- +	- -	- +	+ -	+ +
		1.09843	2.54646	0.837519	1.4148	0.695565	1.07316	1.39547	1.22521	1.24757	1.39991	0.399098	0.980009			1	1.67379	1	1.41874	0.844099	0.950505	1.01758	1.32079	1.06951	1.82904	0.444098	0.843881
		0.854683	1.81816	1.0207	1.45452	0.706867	1.34787	1.5181	1.61423	1.04154	1.72667	0.324307	0.680286			0.994097	1.11132	1	1.44506	0.834876	1.13399	1	1.1722	1	0.753412	0.767066	0.699372
		1.00945	1.0341	0.805617	1.22997	0.685487	1.4176	1.23539	1.097	1.27067	1.63698	0.463257	0.844969			1	1.59901	1	1.40523	0.843565	1.06818			1	0.86423	0.467858	0.39187
		1.00004	1.83941	0.828936	1.45717	0.594617	0.785754	1.41921	1.34586	1.11536	2.37059	0.503594	0.805557
		0.817799	2.31328	1.02647	1.49167	0.832942	0.843722	1.36661	1.91613		2.10508	0.404239	0.926457
		1.01135	1.57181	1.10476	1.8409	1.09827	0.823909	0.412495	0.586971	1.20617	2.21766	0.330702	0.782253
		1.14982	1.75923	0.886653	1.755	0.689477	1.09621	1.24328	1.45872	1.04882	2.25168	0.562607	1.03378
		1.13404	2.03489	1.14504	1.56545	0.885126	0.600542	1.18306	1.42715		2.13901	0.281271	1.07409
		1.27451	1.37406	1.36081	1.61127	0.925096	0.757661	1.16442	1.94386	1.17619	1.49593	0.420532	1.39798
		1.16414	1.84833	1.14302	0.72656	0.545527	0.826275	1.03526	1.35297	1.18199	1.52181	0.374557	0.966471
		1.18657	1.40737	1.15513	0.987864	0.593053	0.859515	0.49374	1.20428	1.36653	1.37115	0.601258	0.654089
		1.12362	1.75226	0.873366	0.954711	0.640486	0.756999	1.04562	1.39855	0.648297	2.06845	0.341	0.532659
		1.44194	2.06663	0.940429	0.698236	0.701886	0.81593	1.32796	1.79327	0.530211	2.10745	0.296681	0.491885
		0.942	2.17171	1.08038	1.09811	0.639186	0.868244	1.02888	1.618	1.10015	1.4306	0.517573	1.27409
		1.02816	1.71643	0.722109	0.796766	0.865758	1.07282	0.341729	1.18222	0.763847	1.65887	0.428638	0.720104
		0.58916	2.15105	1.13781	1.21135	0.811703	0.951551	0.905177	1.24768	1.15021	2.03636	0.528066	0.52857
		1.07914	2.11937	1.28674	0.992126	0.834943	0.854071	0.944841	1.12162	1.15169	1.76788	0.465079	1.66821
		0.925986	1.4942	1.29708	0.645079	0.748067	0.70137	1.10677	1.21884	1.09881	1.7612	0.836728	1.48192
		0.795364	2.0526	1.56286	0.986495	0.863181	1.11094	0.824766	0.811539	1.20092	1.56225	0.394202	0.494169
		0.82222	1.42545	1.249	1.05998	0.749334	0.99648	1.16937	0.49806	0.952156	1.75744	0.408573	0.290097
		0.887422	0.929688	0.516779	1.89003	0.849377	0.968504	1.62459	0.507241		1.72964		0.320175
		0.878214	1.13368	0.571349	1.82632	0.731315	1.20582	1.07636	1.53701		2.12217		0.617576
		0.700535	1.09867	0.533618	1.6229	0.694522	0.946337	1.00002	0.407316
		0.793168	0.960055	0.628966	1.85407	0.872075	1.4509	1.06843	0.397704
		1.1384	0.825517	0.796088	1.22641	0.751284	0.821709	0.992146	2.49507
		0.76307	1.13984	0.590206	1.48104	0.866143	0.671148	1.27789	1.2973
		0.898911	1.05919	0.823898	1.14586	0.601213	1.07722	0.664861	1.32761
		0.808244	0.8586	0.525739	1.25714	0.793575	1.1492	0.982879	1.88566
		0.802789	0.764241	0.779474	1.39282	0.717952	0.854222	1.1648	2.45267
		0.821906	1.94676	0.823949	2.16199	0.699562	0.712395	1.35933	1.45578
		0.811957	1.38246	0.67342	1.90983	1.32877	0.909801	0.57757	1.69417
		1.02302	1.66026	1.21826	1.9481	1.06382	1.04804	1.01477	1.34941
		1.02867	0.969131	0.949755	1.3678	0.873021	0.930453	1.26107	1.84805
		0.749133	1.11672	0.707629	2.26151	0.736786	1.81801	0.727752	1.74676
		1.08215	0.99043	0.815269	1.82685	1.02934	0.656962	0.954939	1.46983
		1.01796	0.954734	0.825524	1.64656	1.48217	0.499658	0.666103	0.936641
		1.03011	2.1407	0.898991	1.70834	1.40678	1.09654	0.889471	1.69848
		1.07314	1.14371	0.981836	1.54265	1.25064	0.788215	1.15321	1.61322
		0.988163	1.84641	0.545277	1.09107	0.816245	0.713179	0.68258	0.894576
		0.80345	2.64243	0.659158	1.12985	0.999029	0.971825	0.670342	1.82081
		0.766672	1.25886	0.524562	1.13209	0.979498	0.823548	0.63557	1.26322
		0.61787	1.91945	0.661432	1.30374	0.789615	0.980863	0.922413	1.08061
		0.567932	1.78729	0.660166	1.01332	0.787875	1.61534	1.241	1.03349
		0.916857	1.8998	1.19151	1.0295	0.85304	0.640131	1.01384	1.06644
		1.06129	1.63608	0.870416	1.12527	0.597088	1.06631	1.23303	1.4954
		0.681445	2.16416	0.781123	1.67008	0.918523	1.05649		0.691608
		0.835908	1.91115	0.900421	1.43003	0.934938	1.2454	0.89749	1.11588
		1.05581	2.11337	1.10255	1.50671	0.81935	0.578977	0.911642	0.753703
		0.921438	1.60269	0.770867	1.77057	0.903049	0.863699
		1.19542	1.66084	0.949296	1.24091	0.93377	0.80373
		0.994757	1.8766	0.717816	2.23751	0.862129
		1.09163	1.64696	1.17612	1.52854
		0.847613	2.50011	0.85294	1.72938
		1.38081	1.42596	1.12117	1.9587
		1.13792	2.24216	0.71531	1.29997
		1.24459	1.73984	1.20364	1.53064
		1.15078	2.50078	0.840959	1.16326
		1.14112	2.14428	0.941472	1.89932
		0.983762	1.71057	1.10904	0.786015
		0.59	2.16031	0.915621	1.81426
		1.01088	1.21592	0.892667	1.23868
		1.06904	1.67497	0.953074	1.17745
		1.14603	1.20669	0.863217	1.04843
		0.852478	1.47715	0.960124	1.34765
		1.02519	1.69042	1.01343	1.25191
		1.07631	1.4604	0.926171	1.54218
		1.0658	1.75776	1.06603	1.56655
		0.90431	1.89263	0.921782	1.84124
		1.1148	1.62409	0.858283	1.34134
		0.952453	1.81035	0.714502	2.16931
		1.10475	1.35688	1.02006	1.65074
		0.712386	1.89692	0.961823	1.85519
		1.04074	1.33669	1.12664	1.95799
		0.99411	1.49945	0.951819	1.96326
		0.810193	1.58213	1.34867	1.57132
		1.31388	1.82832	0.89467	0.994648
		1.1759	2.53521	1.33843	1.46268
		1.11948	1.7167	1.37768	1.34035
		0.810451	1.28106	1.60946	1.89589
		1.19041	1.80782	1.54658	1.77384
		1.16172	1.40856	0.884544	1.85618
		0.829123	2.0472	1.27125	1.4343
		0.851699	1.79974	1.23876	1.06355
		1.06251	1.89762	1.08549	1.12054
		0.842679	2.02395	1.38746	1.26158
		0.642687	1.63058	0.977587	1.62493
		0.939754	1.55171	0.918845	1.39922
		1.12831	1.63936	1.78222	0.998909
		0.902255	1.58379	1.65211	1.81827
		0.866403	1.97198	1.48943	0.912288
		1.05135	1.75025	1.06569	1.35041
		0.923257	1.01816	1.26765	1.29385
		1.10453	1.64064	1.35561	1.13702
		1.25544	2.03534	0.883502	1.04318
		1.04234	1.80105	1.08973	1.24378
		1.10714	1.08654	1.0079	1.17088
		1.09201	2.03656	1.19657	1.15115
		1.04841	2.74216	0.927923	1.33075
		1.00245	1.91834	1.08426	1.49663
		0.91174	1.22826	1.02186	1.13212
		1.63338	1.70586	1.04223	1.37189
		1.37244	2.44334	1.25091	1.50431
		1.15823	1.5282	1.18861	1.55766
		0.864197	1.18662	0.982813	1.51133
		1.36248	3.08265	1.07255	1.46247
		1.03147	2.12141	0.897034	2.06444
		1.15607	1.64352	0.942164	1.67883
		1.17381	1.71939	1.24645	1.05342
		0.979255	2.5241	1.07237	1.31749
		0.865671	1.14721	0.907904	1.10487
		0.642856	1.84972	1.16336	1.0954
		1.16384	0.943892	0.964056	1.47245
		1.34318	1.8144		0.622274
		0.947706	1.36111		1.17986
		1.37472	1.2985		1.28992
		1.11202	1.72389		1.57292
		1.27005	1.83358		1.6437
		0.997054	1.95585		1.76809
		0.777502	1.76833		1.56785
		0.802597	1.75827		1.46159
		1.05897	1.61868		1.52776
		0.951275	2.18176		1.95237
		0.833304	1.80394		1.6125
		1.14006	1.96035		1.22907
			2.23913		1.34799
			2.05407		1.63433
			1.88537		1.41441
			2.32004		1.4446
			1.96486		1.89038
			1.47185		1.45237
			2.08035		1.73396
			2.18976		2.21221
			1.63226		1.00919
			1.21034		1.68206
			2.08118		2.21949
			1.20518		0.808192
			1.98805		0.698483
			1.04139		1.18543
			0.997705		0.893442
			1.37761		0.689639
			1.76609		0.887606
			2.12537		2.01574
			1.24898		1.14101
			1.22092		1.14108
			1.55804		1.11857
			1.64142		1.28882
			1.38689		1.35667
			1.15227		1.96848
			1.57872		0.913242
			1.3541		2.00458
			1.25646		1.1919
			1.76479		1.52453
			1.32155		1.25209
			1.68128		1.71076
			1.1534		1.30177
			1.34571		1.60612
			1.54047		1.75414
			1.22427		1.4116
					1.24804
					0.755935
					1.88654
					1.34633
					0.933543
					2.97412
					1.72509
					2.35432
					2.2714
					1.54274
					1.40784
					1.34034
					0.463886
					2.89052
					2.076
					1.60208
					2.07799
					1.93073
					0.92943
					1.51951
					1.38714
					1.85418
					1.26435
					1.67113
					0.651444
					1.12503
					1.56231
					1.26704
					1.68421
					0.674333
					1.66667
					0.723933
					0.850978
					1.10537
					1.56877
					1.64989
					0.625863
					0.640187
					0.86383
					1.20375
					1.42688
					1.16268
					0.801811
					1.08147
		1.11737	0.822056	0.972538	2.08672	0.616963	1.1864	0.846693	0.937287	1.03976	0.922324	0.948442	0.478484
		0.665551	0.620091	1.11599	1.49096	0.774371	1.17874	0.887127	0.988391	0.96749	0.981638	0.48172	0.456513
		1.03262	0.700887	1.30255	2.12172	1.01223	1.58105	1.17691	0.96316	0.596543	0.690462	0.369085	0.700859
		0.99844	0.762937	0.941811	1.53899	0.698243	1.2547	0.964519	1.11337	0.982702	0.58915		1.11115
		1.03124	0.75559	1.15816	1.64128	0.859381	1.59567	1.09058	0.837995	1.06577	0.779912		0.8116
		0.936168	1.61449	1.08419	1.24497	0.742535	0.83448	1.10453	0.886489	1.17504	0.688261		1.08849
		0.751429	1.33163	1.04141	1.37616	0.615045	0.89243	1.11794	1.35987	1.04971	0.681241		0.705666
		0.792371	1.01043	1.1465	1.49966	0.563451	1.10498	1.21393	0.904638	0.699501	0.464571	1.02206	1.06645
		0.596218	0.959294	0.861494	0.991242	0.588379	2.11591	1.06591	0.930895	0.801614	0.47586		0.629915
		0.887386	0.926251	1.04984	1.09401	1.04816	1.28713	1.0566	1.15302	1.08517	0.482006		0.741866
		0.822793	0.959616	1.22107	1.12269	0.979383	1.2355	0.930249	0.931054	0.990987	0.555648	0.764862	0.66634
		0.969903	1.04931	1.19912	1.10466	0.960931	1.37292	1.18227	1.12782	0.846167	0.822866	0.768585	0.759037
		0.961784	0.951362	0.924429	1.21049	0.899489	1.73416	1.12694	1.32412	1.23116	0.735216	0.943833	0.775838
		0.696258	0.934518	1.04746	1.45754	0.663154	1.01528	1.21983	1.25397	1.05179	0.614788	0.933345	0.256681
		0.76864	0.802835	0.944437	1.02226	0.935249	1.67027	1.01531	1.64498	0.769259	0.743432	0.671663	0.729351
		1.04297	0.947579	0.955459	1.2825	1.13902	1.14386	1.16453	1.52282	0.974466	0.908454		0.401031
		0.849702	0.903954	0.798672	1.05638	1.09779	1.21279	0.98114	0.869178	1.2181	0.819588		0.510048
		0.880539	0.900637	0.577593	1.48042	0.93726	1.27678	1.00047	1.35108	1.00837	0.700266
		0.592358	0.841925	0.893499	1.3573	0.945282	1.17803	1.03995	1.23693	1.00681	0.837995
		1.05563	0.950861	0.614227	1.45285	0.493087	1.11132	0.608246	0.854419	1.07921	0.908736
		0.713865	1.26278	1.15959	1.1306	0.973024	1.25533	0.844311	1.08976	1.08129	1.08475
		1.01874	1.35839	1.10182	1.35655	0.836801	1.18343	0.892642	1.00946	1.15158	1.08791
		0.763448	1.03447	0.913391	1.69404	0.918497	1.14244	0.800962	1.33774	1.03844
		0.906485	1.36345	1.37055	1.61529	0.847529	1.12526	0.891148	1.71706	1.08907
		0.600474	1.31605	0.906351	1.67943	1.18692	1.3575	1.16684	0.633486
		0.87343	0.883962	1.38273	2.0698	0.901805	1.09486	1.04834	1.22951
		0.869492	1.05288	1.54508	2.92547	0.792752	1.28774	0.944058	1.36329
		0.902451	1.90795	0.884359	2.16988	0.83596	0.630786	1.06236	0.953385
		0.973128	1.59404	1.26468	1.98919	0.924842	0.679277	0.872727	1.31066
		0.905426	0.927956	0.737971	1.73048	0.851819	0.807237	1.24471	0.76134
		0.800195	1.06994	0.977097	2.29576	0.659876	0.811465	1.0891	1.18547
		0.83343	0.982435	0.906517	1.54361	0.66873	1.06107	0.775023	0.76328
		0.850362	1.00327	0.982933	1.59275	0.930363	0.810604	0.993105	1.07909
		1.03542	0.812326	0.838753	1.15863	0.706729	0.953215	0.562534	0.794508
		1.06083	1.20877	0.784463	1.17311	0.779465	0.713709	0.731184	1.05655
		1.5906	0.764665	0.855953	2.35007	0.855162	0.665461	1.08574	1.13263
		0.793194	0.7862	1.36938	1.46726	0.962867	0.966607	1.16972	1.19556
		0.883599	0.739808	1.31072	1.80992	0.711132	0.924626	0.922346	0.710492
		1.28019	0.783154	1.17575	1.18561	0.745031	0.932999	0.498204	1.24165
		0.876245	0.884717	0.987635	1.33818	0.886453	0.721152	1.05404	1.10707
		1.02878	0.582436	1.21947	1.26469	1.01656	1.11503	0.884344	2.58554
		1.20631	1.08285	0.998151	1.65189	0.814389	1.32432	1.17942	1.28632
		0.976378	0.826003	1.09469	1.57322	0.851777	1.25101	1.11458	1.16558
		1.10723	0.706061	1.18156	1.36172	1.04415	1.14653	1.33475	1.43869
		0.641565	0.749162	0.740015	1.55623	0.981726	0.508058	0.924639	1.83007
		1.07186	0.60315	0.931916	0.881114	0.843081	0.508724	0.932462	2.22734
		1.15865	1.13009	0.614675	0.763057	0.640737	0.503661	1.00833	1.16523
		0.968077	0.827718	0.832461	1.18678	0.712974	1.81801	0.936085	0.703541
		1.16848	0.982146	0.820406	0.917292	0.721106	1.80986	1.00822
		0.954744	0.858625	0.986142	0.787096	0.674186		1.16506
		1.2289	0.879868	0.976351	0.757961	0.740368	1.34293	1.02598
		1.17406	0.841803	0.713236	0.733432	0.787077	1.55825	0.684231
		0.991693	1.3729	0.757866	0.961191	0.657867	1.40796	1.21041
		1.2348	1.10021	1.14802	2.15281	0.924553	1.05744	0.999707
		1.27876	1.01934	1.02792	0.798963	1.21901	0.776508	1.04638
		0.712704	1.01773	0.779603	0.640977	0.713633		1.10266
		0.632083	0.926877	0.728358	1.13433	0.667156
		0.811299	0.612479	1.35126	0.692314	0.884193
		0.900071	0.653543	1.01211	0.752236	0.642214
		1.32393	1.02779	1.31933	0.521885	1.0106
		0.556495	1.42006	1.21795	0.686392
		0.748374	0.606927	0.909101	2.00869
		0.71818	0.93493	1.01023	1.68282
		0.653557	0.879337	1.16483	0.694888
		0.77293	1.03375	1.38981	0.492239
		0.804631	0.502795	1.24479	0.54407
		1.13875	1.1353	1.21131	1.66536
		1.1062	1.28133	1.16437	2.07958
		0.944696	1.07469	0.73316	1.81329
		0.989348	1.10415	0.869218	2.57017
		0.967383	1.26628	0.688192	1.39403
		0.862968	1.5799	1.01678
		0.937296	1.01209	0.94858	1.55164
		1.00076	0.89885	1.62151	2.61292
		1.27677	1.01959	1.34363	2.08521
		0.995852	0.990505	0.904594	1.82128
		1.00324	1.1659	1.11679	2.06328
		1.30886	1.83372	0.898379
		1.04698	1.05241	0.848843	1.35173
		1.06919	1.25134	0.811073	1.4792
			1.35596	0.875102	1.49981
		0.740235	2.02369	0.821509	1.48007
		1.15275	1.61692	1.30562	1.80314
		1.07769	1.87285	1.12284	2.11743
		1.0432	1.48256	1.15124
		0.894173	1.32787	0.991323
		1.01063	1.76588	0.858002
		0.95141	1.96097	1.04238
		1.34347	1.92341	1.17907
		0.886343	2.13185	1.31362
		1.01892	2.07815	1.19727
		1.05638	1.70409	1.22183
		1.18074	1.92048	1.35418
		1.29493	2.35312	1.01361
		0.907449	1.44115	0.728758
		0.601958	1.23218	1.29148
		1.26131	0.935741	0.806108
		0.863195	0.838366	0.858156
		1.44405	1.73614	1.17263
		0.854301	1.09155	1.03426
		1.29709	0.83928	1.37894
		1.1798	1.14342	1.09559
		0.769187	1.59043	1.27511
		1.11533	1.51351	1.12262
		1.18566	1.01711	1.09876
		1.01787	1.17428	1.08003
		1.1101	0.91187	1.0999
		1.34637	1.24258	0.961858
		1.13391	1.51664	0.759439
		1.43687	0.949704	0.76101
		1.1856	1.34462	0.624395
		1.20326	1.33239	0.750611
		0.791955	0.886624	0.569923
		0.874121	0.533829	0.56941
		0.963853	0.715617	0.743341
		1.05212	0.953121	0.734919
		1.02591	0.997711	0.66739
		0.942996	0.836337	0.732781
		1.21473	0.8412	0.701978
		1.12346	0.855569	0.612821
		1.01374	0.962646	0.781891
		0.630281	0.949374	0.909416
		1.2015	0.966619	1.02491
		1.48531	0.927183	0.771139
		1.25644	0.867807	0.945472
		1.12808	1.12133	1.01898
		1.22051	1.14299	1.20476
		0.840404	0.994299	0.802504
		1.42366		0.746788
		1.14174		0.934761
		1.0012		0.654255
		0.683856		1.04283
		0.856997		1.11054
		0.736477		0.882393
		1.4293		0.900285
		1.15399		1.00735
		0.823745		1.25299
		0.805071		0.635071
		0.854509		1.51226
		1.19284		1.4993
		1.07157		1.10271
		1.16887		1.70327
		0.927003		1.48843
		1.0108		0.796346
		1.09582		0.747469
		1.07124		0.832028
		1.08025		1.29486
		1.10831		1.27315
		1.16271		0.833709
		0.646106		0.772978
		1.44797		0.953484
		0.804514		0.670549
		1.30092		0.805482
		0.864322		0.811672
		1.20382		1.19896
		0.957461		1.04116
		0.743228		0.8819
		0.650474		1.11088
		0.865683		0.733568
				0.958354
				1.21383
				0.804621
		0.726893	1.4522	1.00035	1.65948	0.756153	1.07828			1.20031	0.717023	0.539632	0.307046
		1.09799	1.49947	0.950134	1.19849	0.840333	1.30019			0.946007	0.782161	0.646662	0.34592
		1.0178	0.915155	1.04464	1.19522	0.754242	1.31103			1.18904	0.799132	0.660233	0.279266
		1.3406	0.778078	0.665101	1.47321	0.597851	1.26104			1.14612	0.712309	0.581769	0.21627
		1.27014	1.2036	1.14829	1.32595	0.696782	0.864284			1.19809	0.702739	0.645459	0.252791
		0.993313	1.20786	0.79196	1.53328	0.559372	1.09331			1.25082	0.706209	0.642788	0.432384
		1.12553	1.167	0.721654	1.17038	0.701979	0.798458			1.10773	0.832431	0.511378	0.25236
		1.04775	1.40476	1.15484	1.33923	0.806584	1.16964			1.13489	0.855907	0.577939	0.27822
		0.964756	1.27873	0.717903	1.28825	0.590534	1.32803			0.851553	0.903074	0.29043	0.397361
		0.89836	0.965371	1.01743	1.45238	0.753155	0.984808			0.953886	0.860947	0.46603	0.511334
		0.846709	0.989992	0.953724	1.0479	0.654062	1.14311			0.93894	0.848138	0.221748	0.317092
		1.18929	1.61705	1.33475	1.41138	0.714509	0.998947			0.973197	0.777739	0.354212	0.286745
		0.999128	1.14583	0.909759	1.3908	1.12557	1.08865			0.921065	0.936951	0.773005	0.332872
		0.834019	1.31791	0.635482	1.97709	1.04909	1.25824			0.588396	0.960901	0.297132	0.395409
		1.23873	1.20405	0.767489	1.66799	1.33354	1.48394			1.08272	1.01566	0.386886	0.259937
		0.655926	1.60219	0.632823	1.59977	1.16485	1.00114			0.917142	0.826083	0.397867	0.29535
		1.06881	1.82854	1.07284	1.45915	0.846626	0.867647			0.93207	0.87273	0.255439	0.401069
		1.14694	1.37037	0.789532	1.8382	0.520533	0.641777			0.862839	0.856487	0.340062	0.622363
		0.831979	1.73917	0.72829	1.93732	0.60526	0.672293			0.805176	1.00323	0.300623	0.358218
		0.983158	1.60749	0.690324	0.949203	1.26914	0.875342				0.811977		0.757638
		1.03577	2.3447	1.08626	1.29435	0.863248	0.903692				0.643522		0.387267
		1.19272	1.45273	0.944001	1.18554	0.994315	0.942093				1.08163		0.660873
		1.18914	1.67548	0.999017	0.939776	0.967076	0.979242				1.14124		0.654499
		1.26684	1.58522	1.68507	1.66542	0.884074	1.26224				1.0933		0.402598
		1.17062	1.83781	0.730625	1.44014	1.3032	1.04082
		0.709494	1.71851	1.23426	1.52339	0.569195	1.07244
		0.920634	2.04515	1.71894	2.2311	0.890194	0.703442
		1.1006	1.73881	0.714407	1.84744	0.397083	1.26538
		1.09812	2.02001	1.18446	1.4355	0.818641	1.23888
		0.626393	1.52673	2.01895	1.65939	1.26297	1.04361
		0.772019	1.77715	1.57925	1.06396	0.797223	1.25035
		1.05327	1.21719	1.12657	1.05348	0.90669	1.53662
		0.840233	1.74222	0.980942	1.16782		0.704699
		1.16673	1.64254	1.01073	1.30951		0.721733
		0.948984	0.661114	1.28635	1.04912		1.62657
		1.10802	1.8445	1.11914	1.54534		1.72874
		1.09117	1.49755	0.832733	1.73614		1.07333
		1.10781	1.84223	0.861784	1.71534		1.04314
		0.826575	1.92528	1.11638	1.87844		0.832088
		0.812889	2.25488	1.21373	1.07063		1.01976
		0.958117	1.19936	1.09577	0.982015		0.825483
		1.20669	2.049	1.0095	1.90981		0.828979
		0.676082	1.44795	1.10462	1.10536
		0.692777	1.63304	1.22073	1.11996
		0.826863	1.68487	0.822671	2.30249
		1.13161	1.75281	1.15355	1.65859
		1.10075	1.67254	0.696071	1.46302
		1.03126	1.22706	1.04242	1.06736
		0.946928	1.37641	1.00195	1.83159
		1.14655	2.24236	0.656135	1.61307
		1.04661	1.36904	0.888044	1.05764
		1.16304	2.13022	0.95203	1.27943
		0.815729	2.05716	0.704121	0.781525
		1.06445	1.59863	1.33512	1.21966
		1.0386	1.54039	1.14315	1.55574
		1.08311	1.62781	1.25363	1.71544
		1.09566	1.74581	1.17578	0.750129
		0.642874	1.80641	0.987473	1.18148
		0.659331	2.1177	0.859968	0.862608
		0.789504	2.9189	0.848046	1.13582
		0.543307	1.36386	1.40514	1.34703
		0.754308	1.64187	1.06487	1.04125
		0.724291	1.94359	1.42111	1.13166
		0.590534	1.62967	1.10656	1.40166
		1.02439	1.26256	1.49636	1.0942
		0.62007	1.67841	1.27411	1.23902
		0.794637	1.03941	1.13751	1.05205
		0.654242	1.30909	1.4171	1.20189
		0.903259	1.32151	1.31548	1.13646
		1.00339	1.72696	0.853796	1.0052
		0.854628	2.10512	0.978015	1.07307
		0.737607	1.64078	0.905143	0.617111
		0.725534	1.62157	0.898958	0.656471
		0.823013	1.6895	1.02872	1.44437
		0.671072	1.88424	0.898662	1.05091
		1.49762	1.69478	0.9047	1.49129
		1.1819	1.72899	0.776681	1.12503
		1.28763		0.829199	1.34714
		1.08755		0.852137	1.57024
		0.98331		0.784463	1.24803
		1.17697		0.860956	0.740183
		1.03501		0.659634	1.39454
		1.18904		0.74346	1.37668
		1.20972		0.696993	1.3435
		1.08223		0.872003	1.66602
		1.28445		0.565911	1.85549
		1.17797		0.924937	1.05278
		0.71355		1.10643	1.451
		0.793931		0.78175	1.03055
		1.20607		0.743209	1.02951
		0.951555		0.964332	1.97745
		1.05891		0.931255	1.17783
		1.10407		0.666343	1.20579
		1.1755		0.690663	0.722203
		1.1444		0.930123	1.41995
		1.19057		1.17799	1.94176
		0.910435		0.985402	1.12115
		0.870299		1.07011	1.37778
		1.11069		1.26341	1.58721
		1.34522		1.26632	1.30688
		1.18295		1.05867	1.28211
		1.09675		1.21516	1.71013
		1.17897		1.01804	1.65201
		1.03246		1.09787	1.4729
		0.974172		1.31815	1.65472
		1.13104		1.42935	1.21881
		1.26419		1.38158	1.24412
		1.12368		1.25447	2.03199
		1.33006		1.40069	1.23481
		1.15278		1.2072	1.57556
		0.948859		1.19121	1.75673
		0.916486		1.28791
		1.00618		1.46936	1.13386
		1.03901		1.09336	1.79405
		1.04836		0.475816	1.50403
		0.948739		0.800364	0.987613
				0.540446	0.975307
				0.726459	1.22888
				0.854848	1.47389
				0.619326	1.32711
				0.654611	1.62432
				0.865131	1.77802
				1.45256	2.29071
				1.53293	2.03424
				1.19278	2.53984
				1.3211	1.88665
				1.1029	1.66036
				1.38511	1.26937
				1.17759	1.19401
				1.47686	1.70641
				1.12941	1.27744
				1.43677	2.70455
				1.28677	1.32442
				1.26622	2.09652
				0.583944	1.58425
				1.02124	1.10458
				0.927683
				0.537989
				0.522413
				0.39699
				0.899166
				0.700249
				0.729147
				0.889546
				1.06099
				1.22206
				1.05509
				1.29424
				1.13749
				0.956793
				1.14685
				0.860945
				0.975808
				0.841255
				0.570078
				0.66279
				0.738553
				0.672959
				0.610762
				0.858401
				0.750552
				0.629886
				0.673987
				0.62101
				0.873054
				1.02814
				0.779619
				1.00198
				0.776044
				1.2586
				0.820936
				1.33912
				1.03599
				1.07766
				1.18735
				1.18312
				0.996862

[truncated: 30 more sheets: S2E, S2F, S2H, 3B, 3D, S3A, S3C, S3E, 4B, 4C, 4E, 4F, S4B, S4E, 5B, 5D, 5E, 5F, 5G, S5C …]
